# Supplementary material for: Intratumoral synthesis of nano-metalchelate for tumor catalytic therapy by ligand field-enhanced coordination
Source: Nat Commun. 2021 Jun 7;12:3393. doi: 10.1038/s41467-021-23710-y (PMC8184762; doi:10.1038/s41467-021-23710-y)
Supplement: Supplementary file 4 — Source Data. [file 41467_2021_23710_MOESM4_ESM.xlsx]

## Sheet: Figure 2
Figure 2h		Transmittance (%)							Figure 2i		Absorbance (a.u.)
	Wavenumber (cm-1)	MSN	Fe-HMSN	PEG Silane	Fe-HMSN-PEG					Wavenumber (cm-1)	Gallate	Fe-HMSN-PEG	FHPG
	399.675	-10	0	101	130					200	0.72726	0.45369	1.2822
	400.157	39.7769	76.7106	137.535	195.259					200.5	0.73991	0.45521	1.29263
	400.639	39.3254	76.7907	137.335	194.618					201	0.75846	0.45567	1.31324
	401.121	38.8675	76.9604	137.248	194.17					201.5	0.7821	0.45762	1.33272
	401.603	38.3802	77.0768	137.232	193.916					202	0.80768	0.45636	1.35902
	402.085	37.8941	77.1353	137.266	193.867					202.5	0.83429	0.45341	1.37916
	402.567	37.4851	77.2399	137.343	194.044					203	0.85449	0.44885	1.40258
	403.05	37.2355	77.5209	137.469	194.457					203.5	0.87416	0.44769	1.42358
	403.532	37.1887	78.0452	137.643	195.082					204	0.89599	0.44741	1.45065
	404.014	37.3239	78.7688	137.848	195.85					204.5	0.92074	0.45048	1.47863
	404.496	37.5534	79.5415	138.044	196.647					205	0.94125	0.44861	1.50255
	404.978	37.7476	80.1616	138.177	197.316					205.5	0.96059	0.44884	1.52257
	405.46	37.7792	80.4623	138.2	197.703					206	0.97856	0.44604	1.5458
	405.942	37.5796	80.3994	138.097	197.706					206.5	0.9972	0.4469	1.56279
	406.424	37.1708	80.0783	137.897	197.333					207	1.01342	0.4459	1.57747
	406.906	36.6468	79.6901	137.667	196.693					207.5	1.03277	0.44587	1.58817
	407.389	36.114	79.3956	137.474	195.939					208	1.04773	0.44522	1.60656
	407.871	35.6368	79.246	137.356	195.201					208.5	1.06228	0.44374	1.62112
	408.353	35.2193	79.175	137.316	194.55					209	1.07527	0.44373	1.63919
	408.835	34.8288	79.0193	137.315	194.005					209.5	1.09006	0.44341	1.65042
	409.317	34.422	78.6834	137.308	193.533					210	1.10218	0.44694	1.66645
	409.799	33.9493	78.2006	137.268	193.057					210.5	1.11043	0.44488	1.67393
	410.281	33.4082	77.6243	137.202	192.562					211	1.1193	0.44464	1.68704
	410.763	32.8977	77.0169	137.11	192.07					211.5	1.12949	0.44256	1.69503
	411.245	32.454	76.4904	137.061	191.63					212	1.13845	0.44525	1.70865
	411.728	32.1118	76.1224	137.043	191.246					212.5	1.14138	0.44597	1.71323
	412.21	31.8215	75.8526	137.066	190.934					213	1.14187	0.44542	1.71973
	412.692	31.5682	75.6221	137.134	190.734					213.5	1.14258	0.44719	1.71524
	413.174	31.3526	75.3579	137.21	190.666					214	1.1427	0.44941	1.71511
	413.656	31.1075	75.0746	137.278	190.689					214.5	1.13813	0.45156	1.70839
	414.138	30.8407	74.9817	137.362	190.803					215	1.1278	0.45206	1.69996
	414.62	30.6213	74.9507	137.458	191.009					215.5	1.11304	0.45082	1.68471
	415.103	30.5242	75.1092	137.568	191.305					216	1.09669	0.45063	1.66715
	415.585	30.537	75.4561	137.727	191.653					216.5	1.0781	0.4501	1.64837
	416.067	30.6465	75.927	137.948	192.034					217	1.05569	0.45084	1.62393
	416.549	30.8162	76.4141	138.219	192.43					217.5	1.03455	0.45334	1.60208
	417.031	30.9809	76.7913	138.501	192.795					218	1.01125	0.45437	1.57381
	417.513	31.0421	76.9451	138.728	193.037					218.5	0.98518	0.45421	1.54243
	417.995	30.9639	76.9579	138.886	193.151					219	0.95601	0.45423	1.50902
	418.477	30.7316	76.8327	138.966	193.121					219.5	0.92039	0.45396	1.4712
	418.959	30.3559	76.5736	138.916	192.966					220	0.88569	0.45546	1.43313
	419.442	29.8169	76.2826	138.737	192.591					220.5	0.84375	0.45631	1.38668
	419.924	29.209	76.0313	138.521	192.137					221	0.81079	0.45848	1.35081
	420.406	28.5751	75.8067	138.299	191.674					221.5	0.77346	0.4589	1.31138
	420.888	27.9414	75.5285	138.071	191.228					222	0.74076	0.45875	1.27604
	421.37	27.317	75.1891	137.83	190.797					222.5	0.69947	0.45874	1.23166
	421.852	26.7628	74.96	137.658	190.443					223	0.65837	0.45913	1.18705
	422.334	26.3233	74.7898	137.542	190.234					223.5	0.61374	0.45938	1.13704
	422.816	25.9624	74.6206	137.468	190.135					224	0.57168	0.45871	1.08769
	423.298	25.6774	74.4714	137.456	190.156					224.5	0.53609	0.46015	1.04655
	423.781	25.3869	74.214	137.45	190.229					225	0.50341	0.46138	1.00981
	424.263	25.1421	73.9432	137.519	190.402					225.5	0.47311	0.46198	0.97578
	424.745	24.8911	73.6277	137.611	190.593					226	0.4406	0.46136	0.93879
	425.227	24.5987	73.2723	137.67	190.713					226.5	0.40992	0.46134	0.90348
	425.709	24.2768	72.9161	137.674	190.733					227	0.38162	0.46285	0.87316
	426.191	24.0004	72.6379	137.675	190.721					227.5	0.35445	0.46464	0.84295
	426.673	23.7311	72.4505	137.637	190.602					228	0.32838	0.46459	0.81385
	427.155	23.4742	72.2934	137.566	190.41					228.5	0.30345	0.46482	0.78518
	427.637	23.2274	72.1157	137.474	190.177					229	0.28213	0.46382	0.76147
	428.12	22.9819	71.87	137.365	189.934					229.5	0.26306	0.46518	0.74115
	428.602	22.7231	71.5278	137.23	189.692					230	0.24728	0.46588	0.7226
	429.084	22.4652	71.1712	137.098	189.483					230.5	0.23239	0.46696	0.70621
	429.566	22.1875	70.8498	136.965	189.284					231	0.2192	0.46654	0.68965
	430.048	21.952	70.6271	136.89	189.151					231.5	0.20814	0.46647	0.67646
	430.53	21.7242	70.5136	136.867	189.033					232	0.19764	0.46652	0.66312
	431.012	21.4818	70.5091	136.895	188.943					232.5	0.1903	0.46762	0.65404
	431.494	21.2119	70.5243	136.961	188.85					233	0.18183	0.46758	0.64418
	431.977	20.9124	70.489	137.047	188.752					233.5	0.17695	0.46648	0.63743
	432.459	20.5941	70.3717	137.135	188.65					234	0.17144	0.46485	0.63111
	432.941	20.2724	70.2035	137.206	188.532					234.5	0.16803	0.46502	0.62659
	433.423	19.9864	70.0297	137.276	188.444					235	0.16494	0.46603	0.62281
	433.905	19.7333	69.9102	137.337	188.357					235.5	0.16341	0.46822	0.62018
	434.387	19.5176	69.8407	137.411	188.307					236	0.16188	0.46749	0.61753
	434.869	19.303	69.8034	137.492	188.263					236.5	0.16095	0.46776	0.61538
	435.351	19.0489	69.7429	137.564	188.193					237	0.15984	0.4667	0.61403
	435.834	18.7329	69.584	137.606	188.083					237.5	0.15903	0.46674	0.61329
	436.316	18.36	69.2705	137.588	187.928					238	0.15913	0.46648	0.61315
	436.798	17.9404	68.8777	137.5	187.71					238.5	0.16037	0.46601	0.6132
	437.28	17.5126	68.5758	137.434	187.51					239	0.16179	0.46573	0.61427
	437.762	17.1079	68.2738	137.313	187.268					239.5	0.16334	0.46559	0.61565
	438.244	16.749	68.0531	137.196	187.038					240	0.16522	0.46539	0.61786
	438.726	16.4178	67.9541	137.109	186.858					240.5	0.16816	0.46495	0.62043
	439.208	16.1059	67.9234	137.065	186.732					241	0.17137	0.46395	0.62344
	439.69	15.7994	67.9138	137.06	186.66					241.5	0.17416	0.46254	0.62627
	440.173	15.4847	67.8652	137.061	186.623					242	0.17889	0.46241	0.63006
	440.655	15.1846	67.8019	137.074	186.628					242.5	0.18311	0.462	0.63419
	441.137	14.9141	67.7735	137.1	186.669					243	0.18808	0.46259	0.63914
	441.619	14.6865	67.7829	137.143	186.756					243.5	0.19078	0.46139	0.64253
	442.101	14.4519	67.8409	137.159	186.786					244	0.19458	0.46058	0.64667
	442.583	14.2349	67.9483	137.21	186.847					244.5	0.19846	0.45958	0.64989
	443.065	14.0041	68.0386	137.26	186.902					245	0.20377	0.45917	0.65559
	443.547	13.7374	68.0273	137.279	186.922					245.5	0.2088	0.45891	0.66056
	444.029	13.4299	67.8909	137.267	186.895					246	0.21477	0.45928	0.66678
	444.512	13.141	67.6443	137.234	186.908					246.5	0.22052	0.45919	0.67285
	444.994	12.8788	67.3381	137.143	186.884					247	0.22632	0.45832	0.67868
	445.476	12.6477	67.0782	137.043	186.814					247.5	0.23202	0.45711	0.68444
	445.958	12.4608	66.8243	136.945	186.776					248	0.23805	0.45682	0.68986
	446.44	12.2888	66.5943	136.87	186.693					248.5	0.24397	0.45665	0.69599
	446.922	12.1048	66.3531	136.813	186.571					249	0.25025	0.45561	0.70238
	447.404	11.8928	66.0679	136.766	186.41					249.5	0.25569	0.45453	0.70824
	447.886	11.654	65.7082	136.713	186.22					250	0.26143	0.45335	0.71315
	448.368	11.3905	65.3759	136.659	185.988					250.5	0.26614	0.45322	0.71841
	448.851	11.1586	65.1144	136.637	185.823					251	0.27159	0.45268	0.72372
	449.333	10.922	64.8756	136.587	185.596					251.5	0.27641	0.45239	0.72963
	449.815	10.6819	64.7011	136.557	185.383					252	0.2818	0.45206	0.73553
	450.297	10.4486	64.6025	136.58	185.223					252.5	0.28672	0.45192	0.74117
	450.779	10.2085	64.4861	136.649	185.152					253	0.29254	0.45188	0.74728
	451.261	9.92322	64.3475	136.709	185.064					253.5	0.29744	0.45166	0.75266
	451.743	9.61905	64.1478	136.761	185.018					254	0.30275	0.45093	0.75771
	452.226	9.31735	63.921	136.789	185.003					254.5	0.30798	0.45069	0.76285
	452.708	9.04175	63.7237	136.788	185.008					255	0.31317	0.45008	0.76738
	453.19	8.79181	63.569	136.739	184.999					255.5	0.31806	0.45012	0.77242
	453.672	8.59703	63.5514	136.719	185.028					256	0.32183	0.4492	0.77701
	454.154	8.43862	63.6307	136.733	185.089					256.5	0.32556	0.4487	0.78083
	454.636	8.29745	63.7565	136.777	185.16					257	0.32929	0.44807	0.78484
	455.118	8.16401	63.8645	136.838	185.233					257.5	0.33287	0.44806	0.78853
	455.6	8.04731	63.8892	136.912	185.33					258	0.33628	0.44761	0.79272
	456.082	7.94839	63.814	136.968	185.417					258.5	0.33915	0.44718	0.79562
	456.565	7.86427	63.6476	136.982	185.455					259	0.34177	0.44639	0.79912
	457.047	7.76519	63.4224	136.957	185.396					259.5	0.34414	0.44569	0.8021
	457.529	7.64679	63.1542	136.866	185.24					260	0.34576	0.44496	0.8047
	458.011	7.47652	62.8614	136.738	185.001					260.5	0.34744	0.44395	0.80544
	458.493	7.26753	62.6534	136.661	184.805					261	0.34865	0.44377	0.80594
	458.975	7.01088	62.3359	136.555	184.58					261.5	0.34984	0.44291	0.8067
	459.457	6.7363	62.0686	136.456	184.345					262	0.35062	0.44354	0.80761
	459.939	6.53227	61.9283	136.457	184.331					262.5	0.3507	0.44288	0.8076
	460.421	6.37181	61.804	136.452	184.337					263	0.35101	0.44278	0.80719
	460.904	6.27048	61.7793	136.477	184.421					263.5	0.35079	0.4421	0.80662
	461.386	6.20869	61.8378	136.529	184.561					264	0.34973	0.44164	0.80566
	461.868	6.15396	61.9293	136.579	184.716					264.5	0.34822	0.44153	0.80491
	462.35	6.08592	61.9819	136.617	184.885					265	0.34662	0.44057	0.80266
	462.832	5.98299	61.9874	136.61	184.999					265.5	0.34558	0.44009	0.80093
	463.314	5.85853	61.9396	136.552	185.048					266	0.34378	0.4393	0.79884
	463.796	5.74323	61.8477	136.469	185.069					266.5	0.34182	0.43944	0.79756
	464.278	5.63795	61.7265	136.341	185.01					267	0.33888	0.43879	0.79459
	464.76	5.55971	61.6477	136.224	184.896					267.5	0.33579	0.43781	0.79089
	465.243	5.48969	61.5929	136.119	184.711					268	0.33192	0.4365	0.78569
	465.725	5.43894	61.6291	136.099	184.514					268.5	0.32823	0.43613	0.78217
	466.207	5.38943	61.6664	136.13	184.309					269	0.32453	0.43617	0.77796
	466.689	5.33786	61.6751	136.188	184.096					269.5	0.32071	0.43587	0.77501
	467.171	5.29702	61.6234	136.273	183.92					270	0.31727	0.43558	0.77045
	467.653	5.28955	61.5345	136.34	183.782					270.5	0.31355	0.4354	0.76559
	468.135	5.32419	61.4508	136.372	183.669					271	0.30992	0.43563	0.76081
	468.617	5.39224	61.4134	136.363	183.556					271.5	0.3055	0.43539	0.7561
	469.099	5.45792	61.4453	136.341	183.403					272	0.30082	0.43499	0.75146
	469.582	5.5211	61.5354	136.286	183.232					272.5	0.29579	0.434	0.74605
	470.064	5.55153	61.6552	136.221	183.034					273	0.29139	0.43368	0.7405
	470.546	5.55538	61.7831	136.162	182.857					273.5	0.28658	0.43323	0.73518
	471.028	5.55559	61.9435	136.084	182.767					274	0.28176	0.4334	0.72961
	471.51	5.59054	62.0521	136.012	182.781					274.5	0.2769	0.43317	0.72366
	471.992	5.65312	62.1617	135.964	182.888					275	0.27184	0.43247	0.71808
	472.474	5.74573	62.2758	135.978	183.057					275.5	0.26788	0.43192	0.71195
	472.957	5.90907	62.4172	135.998	183.311					276	0.26343	0.43139	0.70712
	473.439	6.09992	62.6311	136.08	183.602					276.5	0.25898	0.43104	0.70117
	473.921	6.28124	62.7845	136.174	183.851					277	0.25413	0.43029	0.69649
	474.403	6.44708	62.8598	136.264	184.075					277.5	0.24923	0.42945	0.69119
	474.885	6.60718	62.9354	136.318	184.336					278	0.24536	0.42913	0.68614
	475.367	6.77341	62.9129	136.302	184.617					278.5	0.24068	0.42884	0.68046
	475.849	6.87304	62.8028	136.265	184.831					279	0.23682	0.42886	0.67544
	476.331	7.02437	62.7561	136.163	185.137					279.5	0.23199	0.4282	0.66986
	476.813	7.16679	62.7766	136.036	185.433					280	0.22854	0.42811	0.6643
	477.296	7.31711	62.8208	135.936	185.7					280.5	0.2232	0.42768	0.65836
	477.778	7.47755	62.9404	135.864	185.874					281	0.21961	0.42832	0.65423
	478.26	7.69227	63.0498	135.876	185.948					281.5	0.21485	0.42861	0.6497
	478.742	7.92246	63.1371	135.966	185.857					282	0.21127	0.42858	0.64494
	479.224	8.20781	63.1736	136.1	185.7					282.5	0.20592	0.42752	0.63848
	479.706	8.56977	63.2013	136.288	185.531					283	0.2016	0.42665	0.63312
	480.188	8.97096	63.2006	136.483	185.37					283.5	0.19725	0.42591	0.62775
	480.67	9.37791	63.2618	136.66	185.294					284	0.1941	0.42636	0.62395
	481.152	9.76164	63.344	136.808	185.311					284.5	0.18997	0.4256	0.61869
	481.635	10.1141	63.4779	136.94	185.457					285	0.18604	0.42507	0.61408
	482.117	10.4192	63.5898	137.009	185.649					285.5	0.18182	0.42411	0.60905
	482.599	10.6996	63.72	137.023	185.864					286	0.17786	0.42381	0.60489
	483.081	10.9894	63.8501	136.999	186.102					286.5	0.17381	0.4232	0.59972
	483.563	11.2881	63.9658	136.912	186.304					287	0.17099	0.42348	0.5956
	484.045	11.581	64.0903	136.847	186.447					287.5	0.16727	0.42259	0.59103
	484.527	11.9295	64.2626	136.753	186.568					288	0.1646	0.42284	0.58777
	485.009	12.2637	64.4427	136.647	186.631					288.5	0.16051	0.4217	0.5832
	485.491	12.5914	64.5576	136.563	186.685					289	0.15665	0.42162	0.57875
	485.974	12.8941	64.7071	136.455	186.717					289.5	0.15236	0.42067	0.57362
	486.456	13.24	64.8302	136.386	186.769					290	0.14932	0.42102	0.5699
	486.938	13.5647	64.9463	136.343	186.792					290.5	0.14594	0.42065	0.56605
	487.42	13.9356	65.1393	136.31	186.866					291	0.14233	0.42043	0.56163
	487.902	14.3273	65.4108	136.292	186.948					291.5	0.13725	0.41844	0.55588
	488.384	14.7351	65.7454	136.281	187.029					292	0.13396	0.41826	0.55117
	488.866	15.145	66.1103	136.275	187.103					292.5	0.13102	0.41838	0.54765
	489.348	15.5602	66.4945	136.3	187.212					293	0.12885	0.41894	0.54468
	489.831	15.946	66.8558	136.316	187.269					293.5	0.12566	0.41833	0.54098
	490.313	16.3189	67.148	136.334	187.32					294	0.12276	0.4179	0.53724
	490.795	16.6835	67.3704	136.343	187.359					294.5	0.12019	0.41821	0.53382
	491.277	17.0441	67.5438	136.337	187.396					295	0.11758	0.41831	0.53055
	491.759	17.3577	67.6335	136.354	187.384					295.5	0.11395	0.41776	0.52719
	492.241	17.738	67.7077	136.361	187.434					296	0.10956	0.41657	0.52331
	492.723	18.091	67.7575	136.335	187.486					296.5	0.10567	0.416	0.51852
	493.205	18.457	67.6888	136.341	187.545					297	0.10189	0.41522	0.51354
	493.688	18.7939	67.6127	136.301	187.593					297.5	0.09881	0.41513	0.50907
	494.17	19.1523	67.4857	136.267	187.61					298	0.09578	0.41537	0.50633
	494.652	19.5029	67.3514	136.261	187.633					298.5	0.09262	0.41552	0.50275
	495.134	19.8933	67.2945	136.271	187.694					299	0.08947	0.41526	0.49863
	495.616	20.2903	67.3114	136.281	187.755					299.5	0.08639	0.41466	0.49385
	496.098	20.6945	67.4554	136.301	187.816					300	0.08437	0.41399	0.49061
	496.58	21.1034	67.6998	136.335	187.896					300.5	0.08148	0.41358	0.48723
	497.062	21.5346	68.0189	136.41	188.065					301	0.07958	0.41336	0.48412
	497.544	21.9069	68.327	136.437	188.147					301.5	0.07565	0.41268	0.47955
	498.027	22.2496	68.5883	136.446	188.223					302	0.07327	0.41198	0.47601
	498.509	22.5609	68.853	136.443	188.278					302.5	0.06998	0.41143	0.4726
	498.991	22.8411	68.9784	136.353	188.292					303	0.06844	0.4115	0.47024
	499.473	23.1531	69.1356	136.273	188.335					303.5	0.06546	0.41084	0.46629
	499.955	23.4045	69.2735	136.227	188.32					304	0.06298	0.41026	0.46204
	500.437	23.7318	69.4433	136.17	188.345					304.5	0.0599	0.40972	0.45864
	500.919	24.052	69.6076	136.116	188.381					305	0.05801	0.40995	0.45645
	501.401	24.3677	69.7598	136.074	188.413					305.5	0.05475	0.40894	0.45376
	501.884	24.6986	69.8796	136.06	188.499					306	0.05315	0.40908	0.45077
	502.366	25.0123	69.9498	136.028	188.604					306.5	0.0503	0.40858	0.44756
	502.848	25.3573	70.0419	135.985	188.764					307	0.04876	0.4091	0.44524
	503.33	25.7024	70.1813	135.948	188.945					307.5	0.04672	0.40926	0.44341
	503.812	26.063	70.3811	135.913	189.138					308	0.04516	0.40939	0.44097
	504.294	26.4271	70.5815	135.896	189.336					308.5	0.04315	0.40877	0.43885
	504.776	26.7897	70.7768	135.89	189.508					309	0.04057	0.40763	0.43574
	505.258	27.1597	70.9433	135.904	189.671					309.5	0.03887	0.40715	0.43387
	505.74	27.4962	71.0149	135.875	189.725					310	0.03841	0.40706	0.43175
	506.223	27.7867	71.0129	135.816	189.675					310.5	0.03848	0.40747	0.43065
	506.705	28.076	71.04	135.773	189.628					311	0.03763	0.40646	0.42929
	507.187	28.3312	71.0762	135.704	189.552					311.5	0.03593	0.40746	0.42773
	507.669	28.5641	71.1332	135.631	189.434					312	0.03429	0.40776	0.42609
	508.151	28.7816	71.2194	135.561	189.317					312.5	0.03306	0.4082	0.4245
	508.633	29.004	71.3015	135.505	189.243					313	0.03295	0.40719	0.42252
	509.115	29.2499	71.4063	135.461	189.231					313.5	0.03226	0.40564	0.42015
	509.597	29.4801	71.4961	135.438	189.237					314	0.03076	0.40553	0.41702
	510.079	29.7291	71.5187	135.425	189.231					314.5	0.02827	0.40567	0.41605
	510.562	29.9582	71.6018	135.409	189.261					315	0.02671	0.40641	0.41478
	511.044	30.2739	71.7678	135.455	189.393					315.5	0.02583	0.40598	0.41488
	511.526	30.5603	71.8728	135.479	189.448					316	0.02662	0.40629	0.4148
	512.008	30.8553	71.9853	135.525	189.51					316.5	0.02641	0.40646	0.41491
	512.49	31.1465	72.0849	135.589	189.569					317	0.0268	0.40718	0.41408
	512.972	31.4204	72.1379	135.66	189.62					317.5	0.02513	0.4056	0.41164
	513.454	31.6634	72.1017	135.723	189.655					318	0.02446	0.4046	0.41054
	513.936	31.878	72.0141	135.772	189.68					318.5	0.02289	0.40403	0.4091
	514.418	32.0693	71.9081	135.804	189.702					319	0.02147	0.4041	0.40859
	514.901	32.2478	71.8222	135.821	189.729					319.5	0.02064	0.40374	0.40631
	515.383	32.4242	71.7854	135.827	189.77					320	0.02049	0.40291	0.4048
	515.865	32.6059	71.8071	135.829	189.829					320.5	0.02031	0.40117	0.40346
	516.347	32.8152	71.9055	135.831	189.935					321	0.02064	0.40078	0.40368
	516.829	32.9765	72.0047	135.818	190.025					321.5	0.02102	0.40123	0.40436
	517.311	33.1675	72.0918	135.819	190.109					322	0.02119	0.40278	0.40403
	517.793	33.3488	72.2128	135.822	190.216					322.5	0.01912	0.40216	0.40258
	518.275	33.5135	72.2956	135.849	190.263					323	0.01862	0.402	0.40135
	518.758	33.6702	72.3632	135.85	190.311					323.5	0.01819	0.40151	0.40078
	519.24	33.8192	72.4042	135.834	190.339					324	0.01857	0.40264	0.40093
	519.722	33.9522	72.4217	135.816	190.347					324.5	0.01815	0.40199	0.40088
	520.204	34.0651	72.4092	135.791	190.339					325	0.01688	0.40107	0.39953
	520.686	34.1559	72.3658	135.756	190.32					325.5	0.01639	0.4002	0.39737
	521.168	34.2277	72.3021	135.707	190.294					326	0.01595	0.3993	0.39555
	521.65	34.2904	72.2409	135.642	190.266					326.5	0.01684	0.39955	0.39515
	522.132	34.3579	72.2107	135.563	190.237					327	0.01665	0.3994	0.39576
	522.615	34.4469	72.2185	135.476	190.2					327.5	0.01555	0.39892	0.39538
	523.097	34.5837	72.3106	135.388	190.194					328	0.01491	0.39741	0.39499
	523.579	34.7182	72.4486	135.306	190.178					328.5	0.01592	0.39629	0.39515
	524.061	34.8783	72.5556	135.225	190.134					329	0.01645	0.39673	0.3951
	524.543	35.0136	72.6003	135.122	190.062					329.5	0.01698	0.39748	0.39496
	525.025	35.1583	72.627	135.031	190.003					330	0.01622	0.39751	0.39382
	525.507	35.2841	72.5875	134.926	189.93					330.5	0.01663	0.39705	0.39437
	525.989	35.3854	72.5689	134.815	189.889					331	0.01683	0.39703	0.39522
	526.471	35.4732	72.5706	134.698	189.862					331.5	0.01709	0.39782	0.39597
	526.954	35.538	72.5699	134.564	189.824					332	0.01626	0.39682	0.39452
	527.436	35.5954	72.5662	134.434	189.761					332.5	0.01579	0.39669	0.39339
	527.918	35.6292	72.6105	134.319	189.709					333	0.01532	0.39535	0.39193
	528.4	35.6742	72.6646	134.219	189.669					333.5	0.01522	0.39545	0.39154
	528.882	35.7054	72.7024	134.138	189.623					334	0.01472	0.3948	0.39038
	529.364	35.7224	72.72	134.081	189.577					334.5	0.01399	0.39405	0.38997
	529.846	35.7308	72.7271	134.05	189.537					335	0.01466	0.39396	0.39066
	530.328	35.7405	72.7383	134.053	189.514					335.5	0.01509	0.3938	0.39057
	530.811	35.7611	72.7634	134.091	189.517					336	0.01622	0.39392	0.39029
	531.293	35.7971	72.8012	134.165	189.551					336.5	0.01608	0.3931	0.38932
	531.775	35.8458	72.84	134.269	189.611					337	0.01574	0.39166	0.3888
	532.257	35.8993	72.8662	134.393	189.692					337.5	0.01469	0.39143	0.38817
	532.739	35.9486	72.8724	134.526	189.78					338	0.01389	0.3919	0.38726
	533.221	35.9894	72.8637	134.659	189.861					338.5	0.01401	0.39139	0.38673
	533.703	36.024	72.8553	134.788	189.926					339	0.01448	0.39045	0.38647
	534.185	36.0601	72.861	134.914	189.967					339.5	0.01473	0.38927	0.38663
	534.668	36.1064	72.884	135.043	189.981					340	0.01447	0.38975	0.38667
	535.149	36.1664	72.913	135.179	189.971					340.5	0.01464	0.39029	0.38705
	535.632	36.2365	72.924	135.325	189.944					341	0.01482	0.39064	0.38624
	536.114	36.306	72.8911	135.475	189.907					341.5	0.01502	0.3903	0.38654
	536.596	36.3623	72.7988	135.62	189.869					342	0.01454	0.38899	0.38543
	537.078	36.3961	72.652	135.748	189.838					342.5	0.01424	0.38827	0.38475
	537.56	36.405	72.4744	135.847	189.818					343	0.014	0.38731	0.38303
	538.042	36.3941	72.2972	135.915	189.809					343.5	0.01432	0.38698	0.38246
	538.524	36.3722	72.1459	135.951	189.807					344	0.01434	0.38705	0.38259
	539.006	36.3731	72.0588	135.963	189.837					344.5	0.01471	0.38754	0.38307
	539.489	36.3387	72.0057	135.962	189.846					345	0.01404	0.38746	0.38315
	539.971	36.3119	71.9538	135.955	189.835					345.5	0.0137	0.38651	0.38249
	540.453	36.2835	71.9162	135.949	189.815					346	0.01273	0.38493	0.38146
	540.935	36.2556	71.8911	135.95	189.792					346.5	0.01298	0.3848	0.3813
	541.417	36.2283	71.8462	135.963	189.744					347	0.01398	0.38513	0.38148
	541.899	36.1925	71.8533	135.995	189.717					347.5	0.01424	0.38515	0.3814
	542.381	36.1962	71.8967	136.04	189.722					348	0.01348	0.38471	0.38042
	542.863	36.2205	71.9576	136.099	189.744					348.5	0.01276	0.3837	0.37984
	543.346	36.2604	72.0184	136.163	189.78					349	0.01259	0.38482	0.37982
	543.828	36.2769	72.0265	136.203	189.802					349.5	0.01242	0.38434	0.37939
	544.31	36.3105	72.0351	136.25	189.842					350	0.01182	0.38367	0.37852
	544.792	36.3283	72.0191	136.28	189.875					350.5	0.01181	0.38244	0.37798
	545.274	36.34	72.0096	136.301	189.908					351	0.01186	0.38203	0.37744
	545.756	36.3105	71.9802	136.288	189.91					351.5	0.0118	0.38176	0.37689
	546.238	36.3065	72.0024	136.277	189.929					352	0.01202	0.38124	0.3764
	546.72	36.2839	72.0442	136.269	189.927					352.5	0.01195	0.3806	0.37615
	547.202	36.2642	72.1042	136.27	189.922					353	0.01177	0.38	0.37577
	547.685	36.2458	72.1648	136.281	189.915					353.5	0.01142	0.37965	0.37508
	548.167	36.2284	72.2134	136.298	189.911					354	0.01188	0.3796	0.37433
	548.649	36.2231	72.2572	136.315	189.925					354.5	0.01246	0.37985	0.37409
	549.131	36.2247	72.2775	136.331	189.941					355	0.0127	0.37924	0.37394
	549.613	36.2314	72.2967	136.345	189.964					355.5	0.01264	0.37829	0.3736
	550.095	36.2443	72.3191	136.357	189.991					356	0.01227	0.37734	0.37319
	550.577	36.2633	72.3438	136.37	190.015					356.5	0.01237	0.37701	0.37331
	551.059	36.2849	72.3656	136.384	190.028					357	0.01251	0.37656	0.37307
	551.542	36.3027	72.3768	136.397	190.02					357.5	0.01257	0.37596	0.37262
	552.024	36.3277	72.3941	136.416	189.994					358	0.01246	0.37568	0.3714
	552.506	36.3627	72.428	136.44	189.952					358.5	0.01265	0.37594	0.37155
	552.988	36.3651	72.4349	136.433	189.862					359	0.01332	0.37658	0.37187
	553.47	36.3832	72.4597	136.412	189.764					359.5	0.01342	0.37654	0.37229
	553.952	36.389	72.4795	136.381	189.641					360	0.01331	0.37602	0.37148
	554.434	36.3895	72.4824	136.341	189.508					360.5	0.01295	0.37552	0.37063
	554.916	36.3849	72.4517	136.295	189.376					361	0.01173	0.37407	0.369
	555.398	36.3673	72.3742	136.248	189.245					361.5	0.01116	0.37307	0.36834
	555.881	36.3376	72.2554	136.204	189.12					362	0.01095	0.37258	0.36765
	556.363	36.319	72.1271	136.169	189.017					362.5	0.01127	0.37264	0.36721
	556.845	36.3095	72.0157	136.148	188.928					363	0.01147	0.37229	0.36707
	557.327	36.3206	71.9513	136.148	188.857					363.5	0.01104	0.37062	0.366
	557.809	36.36	71.9485	136.171	188.809					364	0.01157	0.37018	0.36652
	558.291	36.4274	72.0008	136.215	188.786					364.5	0.01089	0.36985	0.36547
	558.773	36.5416	72.1114	136.271	188.824					365	0.01072	0.36909	0.36483
	559.255	36.5948	72.1834	136.311	188.852					365.5	0.0104	0.36822	0.36357
	559.737	36.6754	72.2505	136.363	188.919					366	0.0107	0.36777	0.36317
	560.22	36.7401	72.2899	136.402	189.009					366.5	0.01089	0.36772	0.3632
	560.702	36.7871	72.3055	136.424	189.111					367	0.0113	0.3679	0.3637
	561.184	36.8295	72.3178	136.44	189.219					367.5	0.01192	0.36727	0.36365
	561.666	36.8701	72.2971	136.454	189.294					368	0.01142	0.36648	0.36276
	562.148	36.8677	72.2703	136.455	189.347					368.5	0.01054	0.36547	0.36091
	562.63	36.8745	72.2328	136.456	189.391					369	0.00968	0.36469	0.36003
	563.112	36.8695	72.1683	136.461	189.416					369.5	0.00969	0.36435	0.35947
	563.595	36.8507	72.0778	136.469	189.431					370	0.00998	0.36304	0.35902
	564.077	36.822	71.9743	136.479	189.449					370.5	0.01012	0.36229	0.35798
	564.559	36.7936	71.8784	136.491	189.477					371	0.01013	0.36186	0.35737
	565.041	36.7788	71.8093	136.509	189.521					371.5	0.00987	0.36153	0.35693
	565.523	36.7886	71.7739	136.534	189.58					372	0.00964	0.36095	0.35637
	566.005	36.8266	71.7638	136.567	189.648					372.5	0.00954	0.35956	0.35621
	566.487	36.8871	71.7585	136.603	189.714					373	0.00971	0.35896	0.35594
	566.969	36.9571	71.7367	136.637	189.768					373.5	0.00949	0.35791	0.35519
	567.451	37.0217	71.6873	136.661	189.8					374	0.00973	0.35762	0.35399
	567.933	37.0707	71.6154	136.673	189.81					374.5	0.0098	0.3565	0.35274
	568.416	37.0648	71.4967	136.643	189.771					375	0.0106	0.35667	0.35268
	568.898	37.0859	71.444	136.635	189.747					375.5	0.01094	0.35656	0.35237
	569.38	37.1223	71.4325	136.621	189.73					376	0.01087	0.35697	0.35195
	569.862	37.1362	71.4379	136.61	189.691					376.5	0.01089	0.3567	0.35141
	570.344	37.1532	71.4558	136.6	189.65					377	0.01092	0.35605	0.3509
	570.826	37.187	71.4741	136.587	189.622					377.5	0.01142	0.35536	0.35122
	571.308	37.2211	71.4734	136.565	189.596					378	0.01047	0.35341	0.34984
	571.79	37.2533	71.455	136.53	189.571					378.5	0.01006	0.35228	0.34897
	572.273	37.2865	71.4336	136.486	189.549					379	0.00996	0.35112	0.34812
	572.755	37.3484	71.4404	136.436	189.548					379.5	0.01065	0.35155	0.34786
	573.237	37.4051	71.4699	136.391	189.54					380	0.0109	0.35081	0.34716
	573.719	37.479	71.534	136.359	189.545					380.5	0.00975	0.34972	0.34507
	574.201	37.5673	71.622	136.341	189.563					381	0.00996	0.34853	0.34408
	574.683	37.6609	71.7157	136.335	189.596					381.5	0.00974	0.3476	0.34306
	575.165	37.7491	71.7992	136.338	189.643					382	0.01036	0.34692	0.34279
	575.647	37.824	71.866	136.34	189.699					382.5	0.00974	0.34596	0.34195
	576.13	37.8845	71.9209	136.339	189.76					383	0.01047	0.34541	0.34146
	576.612	37.9369	71.9746	136.332	189.821					383.5	0.0105	0.34494	0.34039
	577.094	37.9902	72.0356	136.324	189.877					384	0.01054	0.34457	0.34033
	577.576	38.0517	72.1039	136.315	189.925					384.5	0.01009	0.3442	0.33961
	578.058	38.1229	72.1704	136.309	189.963					385	0.00979	0.34361	0.33921
	578.54	38.1993	72.2232	136.304	189.992					385.5	0.01021	0.34272	0.3381
	579.022	38.2732	72.2537	136.299	190.014					386	0.00986	0.34192	0.33748
	579.504	38.3377	72.2623	136.291	190.032					386.5	0.01031	0.34111	0.33671
	579.986	38.3904	72.2584	136.283	190.049					387	0.00996	0.34003	0.33591
	580.468	38.4345	72.2549	136.278	190.07					387.5	0.00984	0.33871	0.33463
	580.951	38.4763	72.2608	136.28	190.094					388	0.00959	0.33771	0.33365
	581.433	38.5221	72.2769	136.293	190.122					388.5	0.00965	0.33732	0.33293
	581.915	38.5744	72.296	136.318	190.151					389	0.01062	0.33701	0.33262
	582.397	38.6315	72.3082	136.35	190.177					389.5	0.01109	0.33633	0.33226
	582.879	38.6891	72.3081	136.384	190.2					390	0.01099	0.33506	0.3314
	583.361	38.7432	72.2985	136.413	190.217					390.5	0.01081	0.33403	0.33103
	583.843	38.7926	72.2888	136.436	190.229					391	0.01114	0.33347	0.33027
	584.325	38.839	72.2894	136.452	190.237					391.5	0.01111	0.33262	0.32914
	584.808	38.8858	72.3044	136.464	190.242					392	0.00982	0.33144	0.32741
	585.29	38.9354	72.3291	136.477	190.244					392.5	0.00878	0.32983	0.32538
	585.772	38.9878	72.3514	136.492	190.243					393	0.00872	0.32911	0.32476
	586.254	39.041	72.3598	136.51	190.24					393.5	0.00931	0.32808	0.32378
	586.736	39.0933	72.3507	136.526	190.235					394	0.00964	0.32728	0.32321
	587.218	39.142	72.3289	136.539	190.23					394.5	0.00936	0.32564	0.32155
	587.7	39.1974	72.3163	136.549	190.233					395	0.00936	0.32488	0.32033
	588.182	39.2644	72.3252	136.557	190.248					395.5	0.00936	0.32385	0.31949
	588.665	39.3457	72.3574	136.565	190.277					396	0.00943	0.32303	0.31847
	589.147	39.4405	72.403	136.573	190.317					396.5	0.00932	0.3219	0.31808
	589.629	39.5446	72.4443	136.58	190.366					397	0.00935	0.32121	0.31738
	590.111	39.6518	72.4643	136.585	190.421					397.5	0.00954	0.3204	0.31687
	590.593	39.7558	72.4538	136.586	190.477					398	0.00994	0.31963	0.31587
	591.075	39.8526	72.4156	136.582	190.532					398.5	0.00973	0.31819	0.31476
	591.557	39.9409	72.3625	136.573	190.583					399	0.00975	0.31671	0.31407
	592.039	40.0218	72.3105	136.561	190.627					399.5	0.00951	0.316	0.3131
	592.521	40.0976	72.2708	136.547	190.664					400	0.00967	0.31506	0.31195
	593.004	40.1696	72.2468	136.535	190.695					400.5	0.00996	0.31462	0.31075
	593.486	40.238	72.2341	136.525	190.722					401	0.01072	0.3138	0.31036
	593.968	40.3024	72.2266	136.516	190.747					401.5	0.01042	0.31319	0.30952
	594.45	40.3632	72.2213	136.507	190.772					402	0.01049	0.31235	0.30906
	594.932	40.4224	72.221	136.493	190.799					402.5	0.00945	0.31108	0.30749
	595.414	40.4838	72.2322	136.476	190.827					403	0.00955	0.30997	0.30622
	595.896	40.5512	72.2608	136.455	190.853					403.5	0.00949	0.30891	0.305
	596.378	40.6266	72.3072	136.432	190.875					404	0.00998	0.30822	0.30417
	596.861	40.7088	72.3657	136.41	190.889					404.5	0.01013	0.30703	0.30369
	597.343	40.7931	72.4265	136.393	190.895					405	0.01002	0.30618	0.30304
	597.825	40.8733	72.4804	136.38	190.891					405.5	0.01001	0.30481	0.30179
	598.307	40.9442	72.5229	136.371	190.879					406	0.00981	0.30421	0.30086
	598.789	41.0038	72.5561	136.364	190.86					406.5	0.00958	0.30332	0.29962
	599.271	41.0545	72.5859	136.358	190.835					407	0.00988	0.30246	0.29932
	599.753	41.1019	72.6185	136.353	190.809					407.5	0.01017	0.30136	0.29823
	600.235	41.1521	72.6558	136.348	190.783					408	0.01005	0.30004	0.29728
	600.717	41.2092	72.6956	136.345	190.761					408.5	0.00919	0.29831	0.29545
	601.2	41.2739	72.733	136.346	190.747					409	0.00894	0.29696	0.2945
	601.682	41.3439	72.7653	136.352	190.746					409.5	0.00924	0.29607	0.29336
	602.164	41.4156	72.795	136.361	190.759					410	0.00939	0.2953	0.2929
	602.646	41.4865	72.8288	136.374	190.787					410.5	0.00906	0.29432	0.29141
	603.128	41.5562	72.8743	136.389	190.827					411	0.00892	0.29313	0.29039
	603.61	41.6257	72.935	136.406	190.877					411.5	0.00904	0.29261	0.28909
	604.092	41.6959	73.0067	136.425	190.928					412	0.00944	0.29162	0.28854
	604.574	41.7661	73.0789	136.446	190.976					412.5	0.00946	0.2906	0.28778
	605.057	41.8337	73.1394	136.467	191.018					413	0.0099	0.28924	0.28703
	605.539	41.8958	73.1816	136.486	191.053					413.5	0.00995	0.28847	0.28619
	606.021	41.9507	73.2079	136.503	191.084					414	0.0105	0.2879	0.28521
	606.503	42.0006	73.2305	136.516	191.116					414.5	0.01048	0.28745	0.28383
	606.985	42.0511	73.2652	136.527	191.153					415	0.01033	0.28652	0.28284
	607.467	42.1093	73.3242	136.537	191.198					415.5	0.00971	0.28517	0.28125
	607.949	42.1811	73.4094	136.55	191.252					416	0.00932	0.28371	0.28044
	608.431	42.2676	73.5113	136.567	191.312					416.5	0.0095	0.28226	0.27924
	608.913	42.3643	73.6129	136.587	191.375					417	0.00991	0.28127	0.27896
	609.396	42.4627	73.6969	136.608	191.433					417.5	0.00967	0.28047	0.27805
	609.878	42.553	73.7522	136.624	191.481					418	0.01012	0.27982	0.27717
	610.36	42.6284	73.7775	136.632	191.514					418.5	0.00935	0.27865	0.27556
	610.842	42.6872	73.7788	136.627	191.529					419	0.00984	0.27775	0.27475
	611.324	42.7323	73.7642	136.611	191.526					419.5	0.00996	0.27706	0.27425
	611.806	42.7698	73.7393	136.586	191.507					420	0.01042	0.27628	0.27359
	612.288	42.8056	73.7048	136.554	191.477					420.5	0.01034	0.27481	0.27217
	612.77	42.843	73.6588	136.521	191.442					421	0.00995	0.2735	0.27066
	613.253	42.8828	73.6013	136.488	191.407					421.5	0.00965	0.27199	0.26956
	613.735	42.9239	73.5372	136.456	191.376					422	0.00963	0.27132	0.26908
	614.217	42.965	73.4759	136.426	191.351					422.5	0.0096	0.26976	0.26817
	614.699	43.0062	73.428	136.395	191.329					423	0.01	0.26919	0.26746
	615.181	43.0487	73.3993	136.364	191.309					423.5	0.00969	0.26771	0.26616
	615.663	43.0933	73.3874	136.332	191.288					424	0.00934	0.2671	0.26544
	616.145	43.1401	73.3827	136.3	191.265					424.5	0.0091	0.2661	0.2644
	616.627	43.1881	73.3735	136.271	191.242					425	0.00919	0.26536	0.26328
	617.109	43.2358	73.3523	136.247	191.223					425.5	0.00897	0.26429	0.26189
	617.592	43.2821	73.3202	136.229	191.211					426	0.00884	0.2633	0.2606
	618.074	43.3267	73.2858	136.217	191.209					426.5	0.00875	0.26241	0.25973
	618.556	43.3702	73.2599	136.21	191.215					427	0.00894	0.26149	0.25898
	619.038	43.4142	73.2513	136.205	191.227					427.5	0.00894	0.26042	0.25796
	619.52	43.4616	73.2629	136.202	191.239					428	0.00917	0.25936	0.25714
	620.002	43.515	73.292	136.201	191.253					428.5	0.00888	0.25814	0.25559
	620.484	43.5748	73.3317	136.204	191.269					429	0.00892	0.25714	0.25471
	620.966	43.639	73.3753	136.211	191.29					429.5	0.00877	0.25593	0.25345
	621.448	43.7037	73.4193	136.222	191.318					430	0.00918	0.25501	0.25335
	621.931	43.7656	73.4644	136.238	191.354					430.5	0.00945	0.25394	0.25257
	622.413	43.8233	73.5135	136.256	191.395					431	0.00965	0.25317	0.25178
	622.895	43.8776	73.568	136.275	191.436					431.5	0.00951	0.25226	0.25055
	623.377	43.9301	73.6247	136.294	191.471					432	0.0096	0.25164	0.2494
	623.859	43.9818	73.6758	136.312	191.495					432.5	0.00968	0.25072	0.24849
	624.341	44.0315	73.7126	136.327	191.506					433	0.01007	0.24999	0.24751
	624.823	44.0768	73.7305	136.338	191.504					433.5	0.01006	0.24925	0.24697
	625.305	44.1154	73.7333	136.343	191.495					434	0.00977	0.24854	0.24605
	625.788	44.1472	73.7329	136.343	191.482					434.5	0.00923	0.24735	0.24487
	626.27	44.1754	73.7447	136.339	191.47					435	0.00909	0.24614	0.24355
	626.752	44.2051	73.7804	136.333	191.462					435.5	0.00937	0.24508	0.24262
	627.234	44.2405	73.8418	136.327	191.456					436	0.00975	0.24447	0.24202
	627.716	44.2824	73.9194	136.323	191.447					436.5	0.00962	0.2433	0.2411
	628.198	44.327	73.9967	136.321	191.431					437	0.00946	0.24223	0.24045
	628.68	44.3672	74.0571	136.317	191.405					437.5	0.00955	0.24116	0.23964
	629.162	44.3964	74.092	136.309	191.365					438	0.00991	0.24074	0.2393
	629.644	44.4119	74.1037	136.294	191.314					438.5	0.00996	0.23956	0.23813
	630.127	44.4173	74.1049	136.272	191.256					439	0.00973	0.23877	0.23699
	630.609	44.4216	74.1115	136.246	191.199					439.5	0.00961	0.23747	0.23574
	631.091	44.4356	74.1357	136.219	191.15					440	0.00993	0.23712	0.23519
	631.573	44.4673	74.1806	136.195	191.117					440.5	0.01032	0.23654	0.23443
	632.055	44.5192	74.2401	136.177	191.106					441	0.01036	0.23594	0.23372
	632.537	44.587	74.3033	136.164	191.117					441.5	0.00996	0.23486	0.23248
	633.019	44.6626	74.3599	136.155	191.151					442	0.00976	0.23372	0.23167
	633.501	44.7378	74.4053	136.146	191.203					442.5	0.00975	0.23275	0.23072
	633.984	44.8074	74.4411	136.136	191.268					443	0.00982	0.23186	0.22972
	634.466	44.8704	74.4729	136.125	191.339					443.5	0.00972	0.23055	0.22843
	634.948	44.929	74.5052	136.114	191.41					444	0.00924	0.22941	0.22707
	635.43	44.9853	74.539	136.105	191.475					444.5	0.00891	0.22818	0.22585
	635.912	45.0394	74.5708	136.1	191.531					445	0.0088	0.22745	0.22528
	636.394	45.0886	74.5963	136.099	191.58					445.5	0.00883	0.22621	0.22454
	636.876	45.1299	74.6135	136.099	191.624					446	0.00861	0.22532	0.22392
	637.358	45.1621	74.6255	136.099	191.667					446.5	0.00847	0.22424	0.2229
	637.841	45.1878	74.6391	136.097	191.715					447	0.00838	0.22355	0.22217
	638.323	45.2132	74.6615	136.095	191.769					447.5	0.00835	0.22274	0.22138
	638.805	45.2449	74.696	136.095	191.832					448	0.00825	0.2219	0.22045
	639.287	45.2869	74.7394	136.097	191.902					448.5	0.00804	0.22098	0.21946
	639.769	45.338	74.7835	136.104	191.974					449	0.00785	0.21983	0.21852
	640.251	45.3926	74.8192	136.112	192.042					449.5	0.00796	0.21903	0.2177
	640.733	45.4425	74.8404	136.121	192.102					450	0.00808	0.21803	0.21666
	641.215	45.4821	74.8475	136.128	192.149					450.5	0.00855	0.21733	0.21586
	641.697	45.5106	74.8467	136.132	192.184					451	0.00823	0.21612	0.21467
	642.179	45.5327	74.8467	136.135	192.208					451.5	0.00852	0.21551	0.214
	642.662	45.5563	74.8534	136.14	192.225					452	0.0087	0.21472	0.21329
	643.144	45.5881	74.8682	136.152	192.24					452.5	0.00893	0.21392	0.21256
	643.626	45.6313	74.8876	136.173	192.258					453	0.00897	0.21281	0.21167
	644.108	45.684	74.9074	136.2	192.278					453.5	0.00932	0.21204	0.21097
	644.59	45.7415	74.9257	136.232	192.301					454	0.00959	0.21145	0.2103
	645.072	45.7991	74.946	136.264	192.325					454.5	0.00973	0.21105	0.20983
	645.554	45.8555	74.9755	136.293	192.35					455	0.0094	0.21032	0.20909
	646.036	45.913	75.0213	136.316	192.375					455.5	0.00933	0.20962	0.20859
	646.519	45.9753	75.0861	136.336	192.401					456	0.00939	0.20871	0.20776
	647.001	46.0447	75.1651	136.356	192.431					456.5	0.00965	0.20807	0.20718
	647.483	46.1196	75.2484	136.376	192.465					457	0.00962	0.20706	0.20615
	647.965	46.1945	75.3247	136.397	192.503					457.5	0.00964	0.20636	0.2054
	648.447	46.2626	75.3869	136.418	192.546					458	0.00938	0.2052	0.20448
	648.929	46.3192	75.4356	136.437	192.592					458.5	0.00954	0.20476	0.20386
	649.411	46.3639	75.4775	136.45	192.638					459	0.00955	0.20379	0.203
	649.893	46.4008	75.5221	136.458	192.684					459.5	0.00952	0.20309	0.20202
	650.375	46.4363	75.5754	136.459	192.729					460	0.00952	0.20224	0.20113
	650.858	46.475	75.6378	136.456	192.775					460.5	0.00933	0.20156	0.20021
	651.34	46.5179	75.7034	136.45	192.822					461	0.00943	0.20073	0.19952
	651.822	46.5614	75.7641	136.442	192.871					461.5	0.0095	0.19999	0.19898
	652.304	46.6003	75.8137	136.43	192.921					462	0.00939	0.19916	0.19825
	652.786	46.6309	75.8517	136.415	192.969					462.5	0.00922	0.19858	0.19746
	653.268	46.654	75.8833	136.398	193.013					463	0.00899	0.1976	0.19658
	653.75	46.6744	75.9163	136.378	193.051					463.5	0.00922	0.19711	0.19608
	654.232	46.6987	75.9569	136.36	193.082					464	0.00948	0.19621	0.19536
	654.715	46.7314	76.0061	136.345	193.107					464.5	0.00985	0.19579	0.19483
	655.197	46.772	76.0594	136.335	193.126					465	0.00955	0.19476	0.19388
	655.679	46.8153	76.1099	136.328	193.139					465.5	0.00948	0.19433	0.19326
	656.161	46.8543	76.1517	136.324	193.147					466	0.00903	0.19336	0.1924
	656.643	46.8842	76.1833	136.318	193.151					466.5	0.00893	0.19268	0.19179
	657.125	46.9056	76.2077	136.31	193.152					467	0.00875	0.1918	0.19097
	657.607	46.9243	76.2294	136.3	193.151					467.5	0.00879	0.19129	0.19019
	658.089	46.9482	76.2517	136.289	193.151					468	0.00885	0.19057	0.18977
	658.572	46.9824	76.2734	136.283	193.152					468.5	0.00879	0.18979	0.18901
	659.054	47.0265	76.2894	136.281	193.157					469	0.00871	0.18857	0.18822
	659.536	47.0733	76.2936	136.286	193.163					469.5	0.00856	0.18787	0.18716
	660.018	47.1128	76.2825	136.293	193.17					470	0.00847	0.18754	0.18656
	660.5	47.1371	76.258	136.301	193.174					470.5	0.00847	0.18717	0.186
	660.982	47.1444	76.2269	136.308	193.172					471	0.00886	0.18654	0.18532
	661.464	47.1403	76.1981	136.314	193.165					471.5	0.00894	0.18537	0.18461
	661.946	47.1347	76.1786	136.321	193.154					472	0.0088	0.18456	0.18371
	662.428	47.137	76.1702	136.33	193.141					472.5	0.00874	0.18379	0.18317
	662.91	47.1508	76.1682	136.344	193.131					473	0.00858	0.18319	0.18276
	663.393	47.1723	76.1637	136.361	193.124					473.5	0.00859	0.18273	0.18237
	663.875	47.1921	76.1464	136.376	193.121					474	0.00836	0.18216	0.1817
	664.357	47.2002	76.108	136.383	193.118					474.5	0.00835	0.18152	0.18084
	664.839	47.1915	76.0467	136.377	193.111					475	0.00834	0.18087	0.18007
	665.321	47.1706	75.9711	136.359	193.099					475.5	0.00836	0.18031	0.17925
	665.803	47.1541	75.9046	136.337	193.088					476	0.00849	0.17967	0.17861
	666.285	47.1678	75.8838	136.326	193.09					476.5	0.00853	0.17886	0.17783
	666.768	47.2328	75.9403	136.343	193.123					477	0.00874	0.17815	0.17743
	667.25	47.3362	76.059	136.386	193.182					477.5	0.00851	0.17759	0.17669
	667.732	47.413	76.1479	136.426	193.233					478	0.00861	0.17671	0.17621
	668.214	47.4029	76.1138	136.425	193.232					478.5	0.00834	0.17608	0.17527
	668.696	47.3443	75.9985	136.396	193.196					479	0.0084	0.17548	0.1747
	669.178	47.3229	75.9264	136.38	193.178					479.5	0.00855	0.17507	0.17428
	669.66	47.3629	75.9475	136.392	193.198					480	0.00868	0.17426	0.17393
	670.142	47.4407	76.0327	136.421	193.243					480.5	0.00891	0.17362	0.17347
	670.624	47.531	76.1352	136.451	193.294					481	0.00882	0.17308	0.17288
	671.106	47.6187	76.2223	136.474	193.337					481.5	0.00876	0.17291	0.17232
	671.589	47.6969	76.2818	136.485	193.369					482	0.00857	0.17238	0.17175
	672.071	47.7655	76.3202	136.486	193.389					482.5	0.00839	0.17213	0.17136
	672.553	47.8283	76.3533	136.48	193.402					483	0.00817	0.17134	0.17059
	673.035	47.8906	76.3966	136.472	193.41					483.5	0.00773	0.17093	0.17007
	673.517	47.9564	76.4571	136.465	193.417					484	0.00744	0.17036	0.16924
	673.999	48.0273	76.5311	136.461	193.42					484.5	0.00749	0.16968	0.1686
	674.481	48.101	76.6084	136.46	193.419					485	0.00712	0.16913	0.16808
	674.963	48.1727	76.6779	136.46	193.411					485.5	0.00734	0.16809	0.16728
	675.446	48.2364	76.7341	136.46	193.396					486	0.00751	0.16744	0.16685
	675.928	48.2876	76.7785	136.457	193.375					486.5	0.00856	0.16657	0.16615
	676.41	48.325	76.8175	136.453	193.349					487	0.00875	0.16603	0.16572
	676.892	48.3513	76.8588	136.447	193.321					487.5	0.00893	0.16558	0.16529
	677.374	48.3714	76.906	136.441	193.291					488	0.00926	0.16535	0.16505
	677.856	48.3899	76.9572	136.437	193.263					488.5	0.00931	0.16476	0.1647
	678.338	48.4089	77.0069	136.435	193.236					489	0.00931	0.16433	0.16436
	678.82	48.4271	77.049	136.435	193.212					489.5	0.00898	0.16357	0.16368
	679.303	48.442	77.0812	136.435	193.192					490	0.00894	0.16307	0.16339
	679.785	48.4515	77.1057	136.436	193.176					490.5	0.00918	0.1627	0.16286
	680.267	48.4565	77.1275	136.436	193.165					491	0.00918	0.16222	0.16244
	680.749	48.4609	77.1506	136.439	193.159					491.5	0.00931	0.1618	0.16204
	681.231	48.4703	77.1747	136.445	193.157					492	0.00881	0.16107	0.16168
	681.713	48.4886	77.1952	136.458	193.159					492.5	0.00858	0.16033	0.16081
	682.195	48.5162	77.2054	136.477	193.162					493	0.00817	0.15984	0.15983
	682.677	48.5502	77.2017	136.503	193.168					493.5	0.00837	0.15942	0.15904
	683.159	48.5855	77.1864	136.533	193.174					494	0.00821	0.15893	0.1585
	683.641	48.6178	77.1684	136.564	193.182					494.5	0.00817	0.15812	0.1579
	684.124	48.6453	77.1591	136.593	193.192					495	0.00792	0.1574	0.15721
	684.606	48.6689	77.167	136.619	193.203					495.5	0.00815	0.1568	0.15671
	685.088	48.6905	77.1925	136.64	193.212					496	0.0084	0.15652	0.1564
	685.57	48.7107	77.2273	136.656	193.214					496.5	0.0087	0.15587	0.1559
	686.052	48.7272	77.2576	136.665	193.207					497	0.00859	0.15517	0.15533
	686.534	48.7355	77.2711	136.668	193.186					497.5	0.00852	0.15425	0.1545
	687.016	48.7313	77.2622	136.663	193.152					498	0.00837	0.15352	0.15393
	687.499	48.7139	77.2344	136.653	193.108					498.5	0.00894	0.15326	0.1536
	687.981	48.6875	77.1984	136.638	193.06					499	0.00934	0.1531	0.15352
	688.463	48.6607	77.166	136.622	193.014					499.5	0.01005	0.15313	0.15337
	688.945	48.6435	77.1442	136.61	192.976					500	0.01036	0.15283	0.15272
	689.427	48.6426	77.1322	136.602	192.949					500.5	0.0109	0.15251	0.15226
	689.909	48.6592	77.1227	136.599	192.935					501	0.01034	0.15165	0.1514
	690.391	48.6881	77.1072	136.601	192.932					501.5	0.00979	0.1508	0.1509
	690.873	48.7209	77.0814	136.604	192.936					502	0.00907	0.1499	0.15006
	691.355	48.749	77.0471	136.604	192.946					502.5	0.00876	0.14924	0.14962
	691.837	48.7679	77.0118	136.6	192.96					503	0.00861	0.14889	0.14908
	692.32	48.777	76.9834	136.59	192.976					503.5	0.00855	0.14869	0.14857
	692.802	48.7793	76.9651	136.574	192.994					504	0.00861	0.14827	0.1478
	693.284	48.7782	76.954	136.555	193.013					504.5	0.00864	0.14777	0.14751
	693.766	48.7754	76.9416	136.532	193.032					505	0.00874	0.14696	0.14693
	694.248	48.7703	76.9197	136.507	193.052					505.5	0.00878	0.14648	0.14658
	694.73	48.7612	76.8845	136.48	193.073					506	0.0085	0.14557	0.14566
	695.212	48.7475	76.8396	136.452	193.097					506.5	0.00798	0.14472	0.14505
	695.694	48.7313	76.7943	136.424	193.127					507	0.00813	0.14424	0.14434
	696.177	48.7174	76.7588	136.399	193.164					507.5	0.00852	0.14413	0.14409
	696.659	48.7108	76.7391	136.379	193.21					508	0.00884	0.14413	0.14372
	697.141	48.7146	76.7335	136.363	193.264					508.5	0.00853	0.14346	0.14308
	697.623	48.7282	76.7348	136.352	193.323					509	0.00795	0.14276	0.14226
	698.105	48.7471	76.7341	136.344	193.383					509.5	0.00765	0.14195	0.14156
	698.587	48.7658	76.7258	136.336	193.44					510	0.00768	0.14158	0.14135
	699.069	48.7797	76.711	136.326	193.489					510.5	0.00779	0.14071	0.14081
	699.551	48.7879	76.6962	136.316	193.529					511	0.00784	0.14023	0.14038
	700.034	48.7926	76.6901	136.305	193.558					511.5	0.00782	0.13959	0.13958
	700.516	48.798	76.6981	136.297	193.577					512	0.00816	0.13944	0.13912
	700.998	48.8069	76.7197	136.293	193.587					512.5	0.00855	0.13896	0.1385
	701.48	48.8196	76.7493	136.296	193.59					513	0.00842	0.13807	0.13791
	701.962	48.8333	76.7792	136.303	193.59					513.5	0.00819	0.13725	0.13722
	702.444	48.844	76.804	136.315	193.587					514	0.00812	0.13651	0.13665
	702.926	48.8491	76.8233	136.329	193.584					514.5	0.0084	0.13649	0.13683
	703.408	48.849	76.8415	136.345	193.581					515	0.00842	0.1361	0.13677
	703.89	48.8473	76.8643	136.363	193.581					515.5	0.00836	0.13586	0.13661
	704.373	48.8485	76.8951	136.382	193.583					516	0.00822	0.13522	0.13545
	704.855	48.856	76.9328	136.403	193.588					516.5	0.00826	0.13459	0.13457
	705.337	48.8697	76.9719	136.426	193.594					517	0.00828	0.13406	0.13392
	705.819	48.8864	77.0054	136.449	193.603					517.5	0.00839	0.13339	0.13357
	706.301	48.9017	77.0289	136.471	193.613					518	0.00864	0.13316	0.13341
	706.783	48.9124	77.0424	136.488	193.626					518.5	0.00847	0.13246	0.13285
	707.265	48.9183	77.0504	136.501	193.643					519	0.00854	0.1321	0.13223
	707.747	48.9224	77.0589	136.511	193.665					519.5	0.0082	0.13122	0.13127
	708.23	48.9285	77.0726	136.519	193.693					520	0.0085	0.13096	0.13085
	708.712	48.9389	77.0922	136.526	193.726					520.5	0.00874	0.1307	0.13069
	709.194	48.9529	77.1153	136.535	193.763					521	0.0091	0.13046	0.13056
	709.676	48.9663	77.1385	136.543	193.805					521.5	0.00886	0.12977	0.12996
	710.158	48.974	77.1599	136.549	193.848					522	0.00864	0.12876	0.1292
	710.64	48.9727	77.1807	136.551	193.893					522.5	0.00837	0.12857	0.12877
	711.122	48.9623	77.204	136.548	193.939					523	0.00841	0.12828	0.12839
	711.604	48.9467	77.2325	136.538	193.985					523.5	0.00853	0.1283	0.1282
	712.086	48.9308	77.2655	136.523	194.032					524	0.00839	0.12767	0.12757
	712.568	48.9185	77.2987	136.505	194.077					524.5	0.00811	0.12709	0.12705
	713.051	48.9102	77.3257	136.484	194.122					525	0.00789	0.1265	0.12652
	713.533	48.9027	77.341	136.461	194.164					525.5	0.00796	0.12597	0.12602
	714.015	48.8915	77.3438	136.437	194.202					526	0.00804	0.12546	0.1255
	714.497	48.8734	77.3384	136.411	194.236					526.5	0.00816	0.12492	0.12479
	714.979	48.8482	77.3331	136.385	194.266					527	0.00865	0.12466	0.12492
	715.461	48.8189	77.3352	136.359	194.292					527.5	0.00886	0.12424	0.12449
	715.943	48.7898	77.3485	136.335	194.313					528	0.00917	0.12391	0.12436
	716.426	48.7633	77.3702	136.312	194.33					528.5	0.00893	0.12333	0.12354
	716.908	48.7386	77.3935	136.292	194.342					529	0.00938	0.12324	0.12356
	717.39	48.711	77.4103	136.272	194.347					529.5	0.00952	0.12311	0.12318
	717.872	48.6748	77.4154	136.252	194.345					530	0.00975	0.12275	0.12263
	718.354	48.6264	77.409	136.231	194.333					530.5	0.00971	0.12198	0.12201
	718.836	48.5673	77.3969	136.21	194.313					531	0.0095	0.12113	0.12137
	719.318	48.5051	77.3876	136.189	194.288					531.5	0.00941	0.12052	0.12093
	719.8	48.451	77.3887	136.172	194.26					532	0.00955	0.12019	0.12071
	720.282	48.4149	77.4032	136.163	194.235					532.5	0.00992	0.11977	0.12066
	720.764	48.4005	77.4284	136.163	194.215					533	0.01017	0.1194	0.12025
	721.247	48.4044	77.4575	136.17	194.202					533.5	0.01009	0.11893	0.11962
	721.729	48.4185	77.4849	136.182	194.194					534	0.00998	0.11879	0.11903
	722.211	48.435	77.5096	136.196	194.192					534.5	0.0098	0.1185	0.11888
	722.693	48.4504	77.535	136.211	194.194					535	0.00976	0.1182	0.11851
	723.175	48.4657	77.5665	136.227	194.201					535.5	0.00979	0.1176	0.1182
	723.657	48.4847	77.6069	136.244	194.211					536	0.00985	0.11713	0.11766
	724.139	48.511	77.6547	136.264	194.226					536.5	0.00959	0.11643	0.11705
	724.621	48.5446	77.7047	136.286	194.243					537	0.0092	0.11577	0.11663
	725.104	48.5822	77.7508	136.311	194.262					537.5	0.00908	0.11493	0.11607
	725.586	48.6177	77.7896	136.334	194.279					538	0.00902	0.11445	0.11586
	726.068	48.6453	77.822	136.355	194.294					538.5	0.0093	0.11425	0.11542
	726.55	48.6615	77.8517	136.37	194.303					539	0.00927	0.11416	0.11508
	727.032	48.6668	77.8832	136.379	194.306					539.5	0.00918	0.11371	0.11444
	727.514	48.6642	77.9185	136.382	194.301					540	0.00872	0.11299	0.11355
	727.996	48.6578	77.9557	136.38	194.286					540.5	0.00839	0.11209	0.1126
	728.478	48.6502	77.9907	136.374	194.262					541	0.00853	0.11158	0.11197
	728.961	48.6424	78.0198	136.365	194.229					541.5	0.00902	0.11136	0.11185
	729.443	48.6339	78.0426	136.354	194.188					542	0.00932	0.11124	0.11173
	729.925	48.6246	78.0634	136.341	194.142					542.5	0.00947	0.11118	0.11166
	730.407	48.6163	78.0896	136.326	194.095					543	0.00964	0.11083	0.11137
	730.889	48.6124	78.128	136.31	194.049					543.5	0.00965	0.11052	0.11116
	731.371	48.6164	78.1812	136.293	194.008					544	0.00947	0.11001	0.11055
	731.853	48.6299	78.2461	136.276	193.972					544.5	0.00896	0.10941	0.10999
	732.335	48.6509	78.3146	136.258	193.942					545	0.00869	0.10878	0.10933
	732.817	48.6739	78.3777	136.237	193.917					545.5	0.00899	0.10818	0.10898
	733.3	48.6918	78.4284	136.212	193.896					546	0.00883	0.10768	0.10852
	733.782	48.6985	78.4647	136.181	193.879					546.5	0.00876	0.1071	0.10798
	734.264	48.6909	78.4891	136.143	193.865					547	0.00849	0.10672	0.10738
	734.746	48.67	78.5057	136.1	193.857					547.5	0.0085	0.10608	0.10674
	735.228	48.6395	78.5175	136.051	193.855					548	0.00852	0.10594	0.10641
	735.71	48.6034	78.5248	135.998	193.86					548.5	0.0085	0.10548	0.10602
	736.192	48.5643	78.5257	135.942	193.872					549	0.00866	0.1054	0.10579
	736.674	48.5228	78.5188	135.884	193.893					549.5	0.00895	0.10506	0.10563
	737.157	48.4791	78.5062	135.825	193.924					550	0.00913	0.10471	0.10532
	737.639	48.434	78.4945	135.765	193.969					550.5	0.00917	0.10424	0.10479
	738.121	48.3912	78.4932	135.707	194.031					551	0.00935	0.10403	0.10445
	738.603	48.356	78.5114	135.653	194.113					551.5	0.00923	0.10339	0.10403
	739.085	48.3342	78.5536	135.606	194.218					552	0.00935	0.10279	0.10353
	739.567	48.3294	78.618	135.567	194.345					552.5	0.00936	0.10221	0.10334
	740.049	48.3407	78.6969	135.537	194.493					553	0.00933	0.1019	0.10332
	740.531	48.3632	78.7802	135.513	194.656					553.5	0.00958	0.1018	0.10328
	741.013	48.3897	78.8592	135.492	194.827					554	0.00959	0.10149	0.10268
	741.495	48.4127	78.9289	135.472	194.997					554.5	0.00954	0.10112	0.10197
	741.978	48.4275	78.9884	135.451	195.158					555	0.00916	0.10062	0.10159
	742.46	48.4329	79.039	135.426	195.305					555.5	0.00892	0.10024	0.10112
	742.942	48.4302	79.081	135.398	195.434					556	0.00854	0.09974	0.10064
	743.424	48.4211	79.1129	135.368	195.544					556.5	0.00843	0.09925	0.10028
	743.906	48.4066	79.1312	135.336	195.636					557	0.00811	0.09876	0.10006
	744.388	48.3865	79.1335	135.302	195.712					557.5	0.0079	0.0985	0.09959
	744.87	48.3603	79.1209	135.268	195.775					558	0.00783	0.09831	0.09911
	745.352	48.3291	79.0994	135.233	195.827					558.5	0.0078	0.09799	0.09858
	745.835	48.2964	79.0777	135.199	195.87					559	0.00797	0.09764	0.09817
	746.317	48.2673	79.0649	135.167	195.906					559.5	0.00804	0.0972	0.0977
	746.799	48.2467	79.066	135.138	195.936					560	0.00792	0.09631	0.09688
	747.281	48.2367	79.0803	135.112	195.962					560.5	0.00782	0.09572	0.09645
	747.763	48.2357	79.1026	135.089	195.982					561	0.00802	0.09533	0.09605
	748.245	48.2389	79.126	135.067	195.998					561.5	0.008	0.09493	0.09598
	748.727	48.2407	79.1459	135.043	196.009					562	0.00827	0.09481	0.09574
	749.209	48.2375	79.1623	135.018	196.016					562.5	0.00803	0.09431	0.09536
	749.692	48.2298	79.1788	134.991	196.021					563	0.00834	0.09423	0.09481
	750.174	48.2214	79.2005	134.962	196.025					563.5	0.00867	0.09406	0.0948
	750.656	48.2176	79.2298	134.933	196.03					564	0.00855	0.09378	0.09456
	751.138	48.2213	79.2653	134.903	196.037					564.5	0.00826	0.09337	0.09449
	751.62	48.2315	79.3016	134.872	196.045					565	0.00792	0.09275	0.09389
	752.102	48.2429	79.3321	134.838	196.053					565.5	0.00797	0.09247	0.09333
	752.584	48.248	79.3527	134.799	196.059					566	0.00844	0.09221	0.09302
	753.066	48.2405	79.3634	134.752	196.061					566.5	0.00892	0.09202	0.09273
	753.548	48.2184	79.3679	134.697	196.06					567	0.00922	0.09158	0.09264
	754.031	48.1847	79.3719	134.634	196.056					567.5	0.00923	0.09148	0.09247
	754.513	48.1454	79.379	134.565	196.053					568	0.00896	0.09111	0.09214
	754.995	48.1072	79.3902	134.492	196.052					568.5	0.00894	0.09102	0.09205
	755.477	48.0747	79.4036	134.417	196.058					569	0.00878	0.09061	0.09151
	755.959	48.0492	79.4177	134.343	196.073					569.5	0.00872	0.09018	0.09128
	756.441	48.0299	79.4332	134.271	196.097					570	0.00855	0.08957	0.09055
	756.923	48.0157	79.4542	134.203	196.131					570.5	0.00861	0.08907	0.09012
	757.405	48.0067	79.4866	134.139	196.176					571	0.00854	0.08876	0.08961
	757.888	48.0043	79.5341	134.08	196.231					571.5	0.00876	0.08856	0.0894
	758.37	48.0096	79.5952	134.025	196.292					572	0.00884	0.08826	0.08921
	758.852	48.0212	79.6616	133.972	196.354					572.5	0.00893	0.08807	0.08912
	759.334	48.0342	79.7207	133.92	196.41					573	0.00861	0.08759	0.08862
	759.816	48.0406	79.7601	133.864	196.452					573.5	0.00854	0.08741	0.08825
	760.298	48.0323	79.7737	133.803	196.474					574	0.0083	0.08689	0.08758
	760.78	48.0029	79.7599	133.735	196.469					574.5	0.00848	0.08673	0.08729
	761.262	47.9522	79.7267	133.663	196.435					575	0.00826	0.08612	0.08675
	761.744	47.886	79.6869	133.589	196.374					575.5	0.00803	0.08584	0.08658
	762.227	47.813	79.653	133.518	196.292					576	0.00797	0.08546	0.08647
	762.709	47.742	79.6325	133.454	196.194					576.5	0.00774	0.08528	0.08641
	763.191	47.6774	79.6261	133.4	196.086					577	0.00796	0.08496	0.08629
	763.673	47.6189	79.63	133.356	195.972					577.5	0.00781	0.08466	0.08591
	764.155	47.5628	79.639	133.32	195.855					578	0.00781	0.08427	0.08543
	764.637	47.5049	79.6501	133.291	195.737					578.5	0.00773	0.08374	0.08499
	765.119	47.4425	79.6629	133.266	195.619					579	0.00762	0.08323	0.08456
	765.601	47.3757	79.6784	133.243	195.504					579.5	0.00798	0.0829	0.08439
	766.083	47.3053	79.6956	133.223	195.394					580	0.00817	0.08284	0.08414
	766.566	47.2306	79.7096	133.204	195.291					580.5	0.00839	0.0826	0.08388
	767.048	47.1472	79.7122	133.185	195.197					581	0.00839	0.0822	0.08348
	767.53	47.0478	79.6954	133.166	195.112					581.5	0.00843	0.08167	0.08306
	768.012	46.9246	79.6558	133.143	195.037					582	0.00876	0.08163	0.08289
	768.494	46.773	79.5976	133.119	194.975					582.5	0.00883	0.08149	0.08265
	768.976	46.594	79.5322	133.093	194.927					583	0.00916	0.08158	0.0826
	769.458	46.3944	79.4744	133.068	194.896					583.5	0.00896	0.08135	0.08238
	769.94	46.1841	79.4365	133.046	194.884					584	0.00892	0.08112	0.08235
	770.423	45.972	79.4233	133.028	194.89					584.5	0.00842	0.08105	0.08199
	770.905	45.7623	79.4304	133.016	194.911					585	0.00836	0.08113	0.08189
	771.387	45.5536	79.4466	133.006	194.941					585.5	0.00824	0.08072	0.08153
	771.869	45.3401	79.4585	132.996	194.973					586	0.00798	0.07984	0.08112
	772.351	45.1149	79.4553	132.983	194.999					586.5	0.00779	0.07903	0.08057
	772.833	44.8729	79.4317	132.963	195.014					587	0.00757	0.07851	0.08007
	773.315	44.6125	79.3881	132.936	195.016					587.5	0.00798	0.07838	0.07985
	773.797	44.3346	79.3277	132.903	195.004					588	0.00811	0.07798	0.07964
	774.279	44.0415	79.2544	132.864	194.982					588.5	0.00835	0.07776	0.07924
	774.762	43.7353	79.1707	132.822	194.954					589	0.00816	0.07753	0.07885
	775.244	43.4173	79.0788	132.78	194.926					589.5	0.00833	0.07756	0.07855
	775.726	43.0896	78.9817	132.741	194.9					590	0.00844	0.07769	0.07873
	776.208	42.7559	78.8852	132.707	194.883					590.5	0.00819	0.07773	0.0789
	776.69	42.4224	78.797	132.679	194.877					591	0.00822	0.07707	0.07859
	777.172	42.0966	78.7244	132.661	194.883					591.5	0.00888	0.07678	0.0782
	777.654	41.7846	78.6709	132.652	194.9					592	0.00852	0.07616	0.07774
	778.136	41.4887	78.6338	132.651	194.925					592.5	0.00826	0.07605	0.07739
	778.619	41.2068	78.6048	132.657	194.953					593	0.00821	0.07589	0.07717
	779.101	40.9331	78.5726	132.667	194.977					593.5	0.00883	0.07562	0.07676
	779.583	40.6611	78.5271	132.678	194.991					594	0.00801	0.07524	0.07652
	780.065	40.3863	78.4628	132.689	194.992					594.5	0.00783	0.07458	0.07599
	780.547	40.108	78.3803	132.699	194.98					595	0.00807	0.0743	0.07564
	781.029	39.8291	78.2847	132.71	194.957					595.5	0.00803	0.07388	0.07502
	781.511	39.5536	78.1831	132.723	194.927					596	0.00827	0.07368	0.07476
	781.993	39.2848	78.0818	132.74	194.894					596.5	0.00844	0.07342	0.07465
	782.476	39.0227	77.9853	132.762	194.863					597	0.00865	0.07328	0.07462
	782.958	38.7655	77.8975	132.786	194.835					597.5	0.00879	0.07325	0.07464
	783.44	38.5108	77.8229	132.811	194.812					598	0.00849	0.07296	0.07407
	783.922	38.2578	77.7677	132.835	194.793					598.5	0.00831	0.07272	0.07386
	784.404	38.009	77.7379	132.857	194.781					599	0.00819	0.07248	0.07339
	784.886	37.769	77.7373	132.875	194.776					599.5	0.00838	0.07231	0.07345
	785.368	37.5428	77.7643	132.892	194.779					600	0.00827	0.07216	0.07331
	785.85	37.3336	77.8109	132.907	194.788					600.5	0.00817	0.07172	0.07313
	786.332	37.1409	77.8649	132.922	194.803					601	0.0079	0.07154	0.07265
	786.814	36.9613	77.9136	132.935	194.818					601.5	0.00798	0.07135	0.07219
	787.297	36.7898	77.9476	132.945	194.833					602	0.00762	0.07087	0.07158
	787.779	36.622	77.9641	132.95	194.843					602.5	0.0074	0.07019	0.07118
	788.261	36.4553	77.9656	132.949	194.851					603	0.00729	0.06987	0.07095
	788.743	36.2889	77.9575	132.943	194.858					603.5	0.00746	0.06964	0.07058
	789.225	36.1225	77.9435	132.93	194.866					604	0.00759	0.06962	0.07045
	789.707	35.9555	77.9236	132.913	194.874					604.5	0.00801	0.06946	0.07059
	790.189	35.7861	77.8946	132.891	194.881					605	0.0088	0.06942	0.07105
	790.671	35.6126	77.853	132.866	194.883					605.5	0.00903	0.06956	0.07109
	791.154	35.4345	77.7995	132.837	194.874					606	0.00885	0.06972	0.07053
	791.636	35.2544	77.7412	132.806	194.851					606.5	0.00867	0.0695	0.07004
	792.118	35.0778	77.6905	132.777	194.817					607	0.00869	0.06898	0.06969
	792.6	34.9119	77.6609	132.752	194.776					607.5	0.00899	0.06841	0.06974
	793.082	34.7631	77.6615	132.737	194.737					608	0.00864	0.06817	0.06946
	793.564	34.6348	77.6932	132.732	194.711					608.5	0.00856	0.06798	0.0692
	794.046	34.5264	77.7485	132.739	194.703					609	0.00811	0.06741	0.06858
	794.528	34.4341	77.8147	132.757	194.716					609.5	0.00803	0.067	0.06827
	795.01	34.3526	77.8788	132.781	194.746					610	0.00796	0.06665	0.0681
	795.493	34.2772	77.9322	132.809	194.785					610.5	0.00796	0.0664	0.06792
	795.975	34.2046	77.9722	132.837	194.822					611	0.00804	0.06653	0.06797
	796.457	34.1331	78.0006	132.863	194.846					611.5	0.00815	0.06634	0.06765
	796.939	34.0617	78.0202	132.886	194.848					612	0.00824	0.06626	0.06772
	797.421	33.989	78.0321	132.908	194.825					612.5	0.00836	0.06596	0.06775
	797.903	33.9131	78.0346	132.927	194.775					613	0.0082	0.06567	0.06746
	798.385	33.833	78.026	132.945	194.702					613.5	0.00808	0.06589	0.06737
	798.867	33.7496	78.0069	132.962	194.614					614	0.00787	0.0655	0.0667
	799.35	33.667	77.983	132.978	194.522					614.5	0.00772	0.06548	0.06663
	799.832	33.5919	77.9637	132.996	194.44					615	0.00769	0.06506	0.06616
	800.314	33.5316	77.9591	133.019	194.38					615.5	0.00725	0.06485	0.06593
	800.796	33.4917	77.9751	133.051	194.354					616	0.00731	0.06463	0.06568
	801.278	33.4738	78.0106	133.092	194.368					616.5	0.00696	0.06431	0.06525
	801.76	33.475	78.057	133.143	194.422					617	0.00721	0.0642	0.06511
	802.242	33.4894	78.102	133.201	194.508					617.5	0.00719	0.06384	0.06482
	802.724	33.51	78.1338	133.26	194.615					618	0.00749	0.06365	0.06474
	803.207	33.5308	78.1453	133.315	194.726					618.5	0.00755	0.0634	0.06459
	803.689	33.5481	78.1347	133.36	194.829					619	0.00759	0.06329	0.06442
	804.171	33.5608	78.1051	133.395	194.91					619.5	0.00733	0.06267	0.06412
	804.653	33.5687	78.0603	133.417	194.964					620	0.00724	0.06235	0.06366
	805.135	33.5723	78.004	133.429	194.992					620.5	0.00718	0.06213	0.06355
	805.617	33.5719	77.9386	133.433	194.996					621	0.00731	0.06202	0.06322
	806.099	33.5686	77.8681	133.431	194.984					621.5	0.00749	0.06191	0.06322
	806.581	33.5651	77.7998	133.424	194.965					622	0.00757	0.06162	0.06291
	807.063	33.566	77.7452	133.416	194.947					622.5	0.00792	0.0616	0.06303
	807.545	33.5771	77.7166	133.409	194.938					623	0.00806	0.06134	0.06285
	808.028	33.6034	77.7228	133.405	194.941					623.5	0.00833	0.06139	0.06292
	808.51	33.6471	77.7643	133.409	194.957					624	0.00826	0.06125	0.06275
	808.992	33.7059	77.8319	133.422	194.983					624.5	0.00817	0.06106	0.06247
	809.474	33.7741	77.9087	133.444	195.013					625	0.00827	0.06095	0.06226
	809.956	33.844	77.9763	133.472	195.039					625.5	0.00825	0.06065	0.06189
	810.438	33.9092	78.0212	133.502	195.054					626	0.00828	0.06067	0.06206
	810.92	33.9666	78.0391	133.53	195.053					626.5	0.00806	0.06014	0.06206
	811.403	34.0174	78.0352	133.552	195.035					627	0.0079	0.06023	0.06207
	811.885	34.0663	78.0205	133.566	195.003					627.5	0.00823	0.06018	0.06202
	812.367	34.1189	78.0059	133.574	194.961					628	0.00809	0.06004	0.06189
	812.849	34.1793	77.9975	133.577	194.916					628.5	0.0081	0.05989	0.0618
	813.331	34.2493	77.9959	133.579	194.873					629	0.00744	0.05991	0.0613
	813.813	34.328	77.9985	133.583	194.837					629.5	0.00755	0.05999	0.06107
	814.295	34.414	78.0039	133.59	194.812					630	0.00753	0.05975	0.06067
	814.777	34.506	78.0151	133.6	194.8					630.5	0.00744	0.05914	0.06014
	815.259	34.6045	78.0391	133.614	194.804					631	0.00711	0.05845	0.05935
	815.742	34.711	78.0837	133.632	194.825					631.5	0.00717	0.0581	0.05921
	816.224	34.8263	78.1527	133.652	194.862					632	0.00728	0.05787	0.0592
	816.706	34.9501	78.2425	133.672	194.911					632.5	0.00751	0.05801	0.05933
	817.188	35.0796	78.3423	133.689	194.967					633	0.00772	0.0582	0.05958
	817.67	35.2108	78.4383	133.701	195.023					633.5	0.008	0.05814	0.05949
	818.152	35.3401	78.5191	133.702	195.073					634	0.00806	0.05794	0.05923
	818.634	35.4658	78.5811	133.691	195.112					634.5	0.00774	0.05756	0.05889
	819.116	35.5891	78.6292	133.667	195.142					635	0.00786	0.05752	0.05913
	819.598	35.7133	78.6744	133.631	195.164					635.5	0.00767	0.05759	0.05924
	820.081	35.8419	78.7281	133.585	195.184					636	0.00749	0.05735	0.05904
	820.563	35.977	78.7969	133.532	195.204					636.5	0.00704	0.05696	0.05851
	821.045	36.1182	78.88	133.471	195.225					637	0.00731	0.05652	0.05832
	821.527	36.2634	78.9711	133.403	195.244					637.5	0.00741	0.05616	0.05784
	822.009	36.41	79.0623	133.323	195.254					638	0.00773	0.05604	0.05771
	822.491	36.5573	79.1481	133.232	195.252					638.5	0.00747	0.0559	0.0574
	822.973	36.707	79.2278	133.128	195.235					639	0.00757	0.05608	0.05749
	823.455	36.8628	79.3045	133.012	195.204					639.5	0.00753	0.05603	0.05761
	823.938	37.0285	79.3812	132.889	195.163					640	0.00771	0.05608	0.05753
	824.42	37.2056	79.4576	132.761	195.117					640.5	0.00743	0.0557	0.05733
	824.902	37.3923	79.5284	132.631	195.068					641	0.00712	0.05535	0.05672
	825.384	37.583	79.5846	132.501	195.016					641.5	0.0067	0.055	0.05639
	825.866	37.7708	79.6175	132.37	194.957					642	0.00682	0.05484	0.05611
	826.348	37.9496	79.6225	132.239	194.887					642.5	0.00688	0.05464	0.05578
	826.83	38.1166	79.6008	132.105	194.803					643	0.00725	0.05455	0.05599
	827.312	38.2728	79.5595	131.969	194.704					643.5	0.00749	0.0544	0.05554
	827.794	38.422	79.5077	131.829	194.592					644	0.00768	0.05452	0.05581
	828.277	38.5694	79.454	131.686	194.473					644.5	0.00775	0.05423	0.05547
	828.759	38.7194	79.4038	131.538	194.353					645	0.00772	0.05409	0.0557
	829.241	38.8755	79.3605	131.384	194.239					645.5	0.00772	0.05383	0.05559
	829.723	39.0401	79.3267	131.225	194.137					646	0.00769	0.05381	0.05548
	830.205	39.2158	79.3067	131.059	194.05					646.5	0.00769	0.05371	0.05537
	830.687	39.4061	79.306	130.886	193.983					647	0.00776	0.05373	0.05528
	831.169	39.6146	79.3293	130.705	193.937					647.5	0.00758	0.05356	0.05506
	831.651	39.8432	79.3782	130.514	193.913					648	0.00738	0.05341	0.05478
	832.134	40.0906	79.4486	130.308	193.906					648.5	0.00726	0.05312	0.05438
	832.616	40.3513	79.5309	130.081	193.911					649	0.00701	0.05292	0.05399
	833.098	40.6157	79.6127	129.823	193.918					649.5	0.00699	0.05253	0.05358
	833.58	40.8727	79.6826	129.526	193.917					650	0.0067	0.05221	0.05329
	834.062	41.113	79.7341	129.179	193.896					650.5	0.00714	0.05205	0.0533
	834.544	41.3317	79.766	128.776	193.848					651	0.00756	0.05203	0.05353
	835.026	41.5296	79.782	128.311	193.77					651.5	0.0079	0.05201	0.05359
	835.508	41.7118	79.7867	127.781	193.661					652	0.00797	0.05218	0.05378
	835.99	41.8861	79.7834	127.186	193.525					652.5	0.00799	0.05222	0.05373
	836.472	42.0592	79.7723	126.525	193.365					653	0.00787	0.05203	0.05374
	836.955	42.236	79.753	125.803	193.186					653.5	0.00752	0.05184	0.05335
	837.437	42.4195	79.7269	125.026	192.99					654	0.00716	0.05172	0.05331
	837.919	42.6116	79.6994	124.208	192.78					654.5	0.00733	0.05189	0.05328
	838.401	42.8145	79.68	123.369	192.559					655	0.00733	0.05166	0.05313
	838.883	43.0309	79.6796	122.531	192.334					655.5	0.00728	0.05165	0.05297
	839.365	43.2624	79.7063	121.722	192.11					656	0.00704	0.05134	0.0527
	839.847	43.5078	79.7613	120.971	191.897					656.5	0.00691	0.05126	0.05257
	840.33	43.7621	79.8381	120.306	191.703					657	0.00683	0.05069	0.05215
	840.812	44.0166	79.9244	119.752	191.533					657.5	0.00707	0.05049	0.05186
	841.294	44.2611	80.0064	119.33	191.392					658	0.00749	0.05019	0.05182
	841.776	44.4875	80.0734	119.055	191.282					658.5	0.00762	0.05015	0.05186
	842.258	44.6924	80.1202	118.93	191.201					659	0.00755	0.05006	0.05182
	842.74	44.8785	80.1477	118.948	191.149					659.5	0.00746	0.04978	0.05158
	843.222	45.0529	80.1605	119.095	191.123					660	0.00785	0.0499	0.05147
	843.704	45.224	80.1639	119.352	191.122					660.5	0.00802	0.04976	0.05158
	844.186	45.3984	80.1621	119.699	191.147					661	0.00795	0.04978	0.05147
	844.669	45.5787	80.1577	120.12	191.201					661.5	0.0078	0.0496	0.05139
	845.151	45.7643	80.1533	120.606	191.285					662	0.00784	0.0495	0.05105
	845.633	45.9525	80.1525	121.146	191.399					662.5	0.00825	0.04952	0.05111
	846.115	46.1417	80.16	121.732	191.544					663	0.00803	0.04922	0.05083
	846.597	46.3314	80.1801	122.355	191.715					663.5	0.00787	0.04889	0.05071
	847.079	46.5222	80.2147	123.005	191.904					664	0.00756	0.04868	0.05044
	847.561	46.7141	80.2618	123.668	192.105					664.5	0.00752	0.04863	0.05023
	848.043	46.9044	80.3155	124.332	192.308					665	0.00717	0.04864	0.05012
	848.525	47.0881	80.3686	124.987	192.508					665.5	0.00624	0.04861	0.05002
	849.008	47.2589	80.4154	125.62	192.697					666	0.00634	0.048	0.04967
	849.49	47.4126	80.4539	126.222	192.873					666.5	0.00744	0.04738	0.04888
	849.972	47.5489	80.4854	126.786	193.033					667	0.00783	0.04699	0.04834
	850.454	47.6719	80.513	127.304	193.178					667.5	0.00723	0.04719	0.04841
	850.936	47.7882	80.5383	127.773	193.306					668	0.00625	0.04756	0.04885
	851.418	47.9039	80.559	128.192	193.42					668.5	0.00638	0.04776	0.04904
	851.9	48.0209	80.5694	128.561	193.519					669	0.00642	0.04804	0.04931
	852.382	48.1368	80.5625	128.884	193.603					669.5	0.00773	0.04758	0.04913
	852.865	48.2464	80.5346	129.165	193.674					670	0.00783	0.04717	0.049
	853.347	48.3448	80.4872	129.411	193.733					670.5	0.00827	0.04653	0.04852
	853.829	48.4304	80.4273	129.628	193.783					671	0.00698	0.04679	0.04817
	854.311	48.5063	80.3651	129.823	193.828					671.5	0.00703	0.04761	0.048
	854.793	48.5784	80.3091	130.004	193.868					672	0.0073	0.04806	0.0485
	855.275	48.6524	80.2632	130.177	193.907					672.5	0.00717	0.04767	0.04866
	855.757	48.73	80.2253	130.346	193.943					673	0.00649	0.04683	0.04902
	856.239	48.8085	80.1895	130.516	193.973					673.5	0.00639	0.04597	0.04812
	856.721	48.8819	80.1498	130.688	193.994					674	0.0073	0.04585	0.04785
	857.204	48.9439	80.1034	130.861	194.003					674.5	0.00878	0.04547	0.04732
	857.686	48.9918	80.0519	131.035	193.997					675	0.0084	0.04567	0.04732
	858.168	49.0274	79.9994	131.207	193.978					675.5	0.00752	0.04575	0.04754
	858.65	49.0562	79.9496	131.377	193.949					676	0.00685	0.04572	0.04748
	859.132	49.084	79.903	131.543	193.912					676.5	0.00729	0.04547	0.0475
	859.614	49.1138	79.8561	131.705	193.873					677	0.00761	0.04508	0.04705
	860.096	49.1448	79.8035	131.862	193.835					677.5	0.00746	0.04496	0.0469
	860.578	49.1735	79.7415	132.015	193.799					678	0.00724	0.04515	0.04678
	861.061	49.1963	79.6707	132.161	193.765					678.5	0.00701	0.04545	0.04706
	861.543	49.2128	79.5969	132.3	193.734					679	0.00701	0.04541	0.04693
	862.025	49.2261	79.5282	132.433	193.704					679.5	0.007	0.04548	0.04667
	862.507	49.242	79.4718	132.559	193.673					680	0.00682	0.04527	0.04652
	862.989	49.2651	79.4297	132.678	193.642					680.5	0.00654	0.04506	0.04623
	863.471	49.2965	79.3988	132.791	193.61					681	0.00651	0.04466	0.04629
	863.953	49.3324	79.3718	132.896	193.579					681.5	0.00663	0.04434	0.04584
	864.435	49.3659	79.3418	132.993	193.551					682	0.00689	0.0443	0.04594
	864.918	49.3904	79.3051	133.081	193.531					682.5	0.00707	0.04445	0.04607
	865.399	49.4028	79.263	133.159	193.523					683	0.00692	0.04453	0.04635
	865.882	49.4045	79.2204	133.229	193.531					683.5	0.00794	0.04463	0.04662
	866.364	49.4008	79.1827	133.294	193.556					684	0.00827	0.04447	0.04648
	866.846	49.3968	79.1525	133.355	193.6					684.5	0.00893	0.04417	0.04582
	867.328	49.3952	79.1286	133.416	193.658					685	0.00862	0.0438	0.04524
	867.81	49.3944	79.1071	133.478	193.727					685.5	0.00822	0.04377	0.04506
	868.292	49.3904	79.0841	133.54	193.803					686	0.00822	0.04367	0.045
	868.774	49.3791	79.0585	133.603	193.884					686.5	0.00766	0.04354	0.04504
	869.256	49.3593	79.0325	133.666	193.969					687	0.00792	0.04322	0.04467
	869.739	49.3335	79.0105	133.728	194.058					687.5	0.0079	0.04342	0.04504
	870.221	49.3066	78.9965	133.791	194.149					688	0.00834	0.04339	0.04504
	870.703	49.2825	78.9908	133.854	194.242					688.5	0.00868	0.04352	0.04522
	871.185	49.2615	78.9898	133.916	194.33					689	0.00809	0.04294	0.04526
	871.667	49.2394	78.9873	133.976	194.407					689.5	0.00741	0.04273	0.04517
	872.149	49.2096	78.9775	134.029	194.464					690	0.00662	0.04277	0.04487
	872.631	49.1663	78.9575	134.073	194.496					690.5	0.00644	0.04305	0.04428
	873.113	49.1075	78.929	134.108	194.5					691	0.00619	0.04302	0.044
	873.596	49.0369	78.8965	134.132	194.478					691.5	0.00632	0.0424	0.04402
	874.078	48.9616	78.8653	134.148	194.438					692	0.00658	0.0422	0.04415
	874.56	48.8888	78.8384	134.159	194.387					692.5	0.00698	0.04221	0.04423
	875.042	48.8231	78.8161	134.168	194.334					693	0.0072	0.0425	0.04432
	875.524	48.7645	78.796	134.177	194.285					693.5	0.00746	0.04266	0.04459
	876.006	48.7101	78.7757	134.187	194.245					694	0.00787	0.04244	0.04462
	876.488	48.6565	78.7543	134.198	194.214					694.5	0.00871	0.04217	0.04428
	876.97	48.6028	78.7329	134.209	194.193					695	0.00836	0.04205	0.04393
	877.452	48.5513	78.713	134.222	194.182					695.5	0.00811	0.04212	0.04383
	877.935	48.5061	78.6949	134.234	194.178					696	0.00692	0.04182	0.04377
	878.417	48.4703	78.6759	134.248	194.179					696.5	0.00686	0.04143	0.04381
	878.899	48.4431	78.6505	134.262	194.183					697	0.0067	0.04087	0.04352
	879.381	48.4197	78.6127	134.274	194.185					697.5	0.00651	0.0409	0.04323
	879.863	48.3926	78.5593	134.282	194.183					698	0.00659	0.04123	0.04299
	880.345	48.3556	78.4917	134.286	194.174					698.5	0.00638	0.04108	0.04264
	880.827	48.3071	78.4163	134.286	194.158					699	0.00616	0.04069	0.04238
	881.309	48.2509	78.3424	134.283	194.138					699.5	0.0062	0.04028	0.04231
	881.792	48.195	78.2784	134.281	194.118					700	0.00696	0.04076	0.04282
	882.274	48.1476	78.229	134.284	194.102					700.5	0.00732	0.04083	0.04291
	882.756	48.1137	78.1939	134.295	194.094					701	0.00712	0.04058	0.04257
	883.238	48.0928	78.1692	134.314	194.096					701.5	0.00658	0.0402	0.04206
	883.72	48.08	78.1495	134.34	194.106					702	0.00699	0.04058	0.04221
	884.202	48.0687	78.1309	134.37	194.121					702.5	0.00712	0.04069	0.04212
	884.684	48.0535	78.1116	134.402	194.138					703	0.00725	0.04069	0.04205
	885.166	48.032	78.091	134.435	194.152					703.5	0.00656	0.04003	0.04166
	885.648	48.005	78.0683	134.466	194.16					704	0.00709	0.04005	0.04188
	886.131	47.9742	78.0406	134.496	194.158					704.5	0.00669	0.03987	0.04164
	886.613	47.9397	78.0036	134.525	194.145					705	0.00682	0.03987	0.04167
	887.095	47.8997	77.9525	134.55	194.117					705.5	0.00629	0.03939	0.04122
	887.577	47.8506	77.8853	134.572	194.075					706	0.00632	0.03932	0.04128
	888.059	47.79	77.8041	134.588	194.018					706.5	0.00636	0.03926	0.04104
	888.541	47.7182	77.7151	134.597	193.949					707	0.00665	0.03928	0.04112
	889.023	47.6394	77.627	134.601	193.872					707.5	0.00694	0.0394	0.04116
	889.505	47.5599	77.5477	134.602	193.791					708	0.00715	0.03926	0.04155
	889.987	47.4854	77.4817	134.602	193.712					708.5	0.00704	0.03892	0.04096
	890.47	47.4189	77.4302	134.605	193.638					709	0.0074	0.03899	0.04107
	890.952	47.3593	77.3917	134.611	193.571					709.5	0.00731	0.03897	0.04072
	891.434	47.3028	77.3646	134.622	193.512					710	0.00702	0.03944	0.04098
	891.916	47.2457	77.3489	134.634	193.461					710.5	0.00649	0.03912	0.04059
	892.398	47.1861	77.3461	134.648	193.42					711	0.00656	0.03908	0.04051
	892.88	47.1251	77.3573	134.66	193.387					711.5	0.00659	0.03852	0.04017
	893.362	47.0653	77.3819	134.671	193.363					712	0.00674	0.03852	0.04052
	893.845	47.0083	77.415	134.678	193.345					712.5	0.0068	0.03861	0.04066
	894.327	46.9526	77.4484	134.679	193.332					713	0.00676	0.03862	0.04101
	894.809	46.8925	77.4724	134.673	193.318					713.5	0.00684	0.03853	0.04073
	895.291	46.8208	77.4795	134.657	193.299					714	0.00637	0.03813	0.04045
	895.773	46.7312	77.4665	134.629	193.269					714.5	0.00688	0.03818	0.04029
	896.255	46.6217	77.4352	134.59	193.228					715	0.00658	0.0377	0.03986
	896.737	46.4954	77.3917	134.541	193.175					715.5	0.007	0.03781	0.03985
	897.219	46.3599	77.3429	134.484	193.114					716	0.00698	0.03771	0.03988
	897.701	46.2235	77.2948	134.425	193.048					716.5	0.00711	0.03794	0.03986
	898.183	46.0925	77.2508	134.367	192.983					717	0.00731	0.03821	0.03988
	898.666	45.9697	77.2129	134.311	192.922					717.5	0.00713	0.03814	0.03978
	899.148	45.8549	77.1828	134.26	192.869					718	0.00739	0.03812	0.03987
	899.63	45.7465	77.1626	134.213	192.824					718.5	0.00711	0.03784	0.03975
	900.112	45.6437	77.1549	134.17	192.787					719	0.007	0.03762	0.03952
	900.594	45.5474	77.1612	134.131	192.755					719.5	0.00661	0.03722	0.03908
	901.076	45.459	77.1794	134.095	192.725					720	0.00699	0.03815	0.03966
	901.558	45.3786	77.2034	134.062	192.694					720.5	0.00732	0.03927	0.04008
	902.04	45.3037	77.224	134.031	192.657					721	0.00755	0.03991	0.0405
	902.523	45.2285	77.2314	133.999	192.61					721.5	0.00783	0.03978	0.0402
	903.005	45.146	77.2187	133.963	192.551					722	0.00814	0.03964	0.03997
	903.487	45.0508	77.1841	133.922	192.48					722.5	0.00861	0.03994	0.04025
	903.969	44.9415	77.1312	133.873	192.398					723	0.0089	0.03944	0.03987
	904.451	44.8217	77.0671	133.818	192.309					723.5	0.00913	0.03975	0.04015
	904.933	44.6984	76.9993	133.759	192.218					724	0.0094	0.04005	0.04049
	905.415	44.5796	76.9329	133.7	192.13					724.5	0.00869	0.03962	0.04008
	905.897	44.4706	76.8694	133.644	192.049					725	0.00819	0.03881	0.03939
	906.38	44.3733	76.8079	133.592	191.977					725.5	0.00787	0.03788	0.0386
	906.862	44.286	76.7471	133.545	191.914					726	0.00829	0.03837	0.03903
	907.344	44.2056	76.6866	133.501	191.859					726.5	0.00815	0.03823	0.03896
	907.826	44.1297	76.6276	133.461	191.812					727	0.00851	0.039	0.03883
	908.308	44.0572	76.5717	133.421	191.772					727.5	0.00836	0.03893	0.03888
	908.79	43.9883	76.5188	133.382	191.738					728	0.0089	0.0389	0.03935
	909.272	43.9231	76.4668	133.342	191.71					728.5	0.00862	0.03849	0.03929
	909.754	43.8596	76.4111	133.3	191.686					729	0.00858	0.03837	0.03885
	910.236	43.7943	76.3471	133.254	191.664					729.5	0.00844	0.03824	0.0384
	910.718	43.7226	76.2725	133.204	191.643					730	0.0085	0.03802	0.0384
	911.201	43.6414	76.1887	133.148	191.622					730.5	0.00866	0.03775	0.03913
	911.683	43.5501	76.1006	133.088	191.601					731	0.0083	0.03767	0.03876
	912.165	43.4518	76.0143	133.023	191.58					731.5	0.00756	0.03738	0.03812
	912.647	43.3511	75.9345	132.957	191.56					732	0.00731	0.03731	0.03713
	913.129	43.2524	75.8626	132.89	191.544					732.5	0.00792	0.03768	0.03811
	913.611	43.1577	75.7966	132.824	191.531					733	0.00823	0.03781	0.03864
	914.093	43.0657	75.7327	132.758	191.519					733.5	0.00819	0.03786	0.03923
	914.576	42.9729	75.6678	132.691	191.507					734	0.00779	0.03777	0.03881
	915.058	42.8758	75.6011	132.62	191.49					734.5	0.00802	0.03772	0.03856
	915.54	42.7727	75.5341	132.545	191.466					735	0.00833	0.03793	0.03831
	916.022	42.6641	75.4693	132.463	191.432					735.5	0.00906	0.0378	0.03807
	916.504	42.5528	75.408	132.375	191.388					736	0.00938	0.03793	0.03823
	916.986	42.4412	75.349	132.282	191.336					736.5	0.00946	0.03745	0.03781
	917.468	42.3305	75.2893	132.184	191.276					737	0.00878	0.03745	0.03771
	917.95	42.2194	75.2258	132.082	191.212					737.5	0.00862	0.03716	0.03794
	918.432	42.1059	75.1579	131.976	191.144					738	0.00851	0.03755	0.03842
	918.915	41.9882	75.0884	131.865	191.075					738.5	0.00886	0.03747	0.03965
	919.397	41.8667	75.0233	131.75	191.007					739	0.00885	0.0378	0.03956
	919.879	41.744	74.969	131.63	190.938					739.5	0.00874	0.03805	0.0394
	920.361	41.6237	74.9292	131.506	190.87					740	0.00865	0.03786	0.03825
	920.843	41.5086	74.9034	131.377	190.803					740.5	0.00904	0.03747	0.0383
	921.325	41.3989	74.8864	131.244	190.736					741	0.00913	0.03676	0.03805
	921.807	41.2925	74.8714	131.105	190.669					741.5	0.00871	0.03668	0.03781
	922.289	41.1853	74.8517	130.96	190.603					742	0.00821	0.0368	0.03748
	922.771	41.074	74.8243	130.809	190.536					742.5	0.00811	0.03669	0.03751
	923.254	40.9573	74.7896	130.653	190.471					743	0.00869	0.03671	0.0377
	923.736	40.8365	74.7502	130.492	190.408					743.5	0.00893	0.0361	0.03719
	924.218	40.7146	74.7087	130.33	190.347					744	0.00885	0.0361	0.03709
	924.7	40.5943	74.6658	130.168	190.288					744.5	0.00816	0.03584	0.03676
	925.182	40.4761	74.6199	130.01	190.232					745	0.00795	0.03604	0.03699
	925.664	40.3589	74.5687	129.858	190.178					745.5	0.00798	0.03618	0.03687
	926.146	40.2399	74.5108	129.713	190.126					746	0.00864	0.0367	0.03725
	926.628	40.117	74.4478	129.576	190.074					746.5	0.00891	0.03693	0.03744
	927.111	39.9903	74.3833	129.447	190.024					747	0.00888	0.03654	0.03709
	927.593	39.8619	74.3221	129.323	189.974					747.5	0.00859	0.03627	0.03666
	928.075	39.7351	74.2669	129.201	189.925					748	0.00824	0.03606	0.03631
	928.557	39.6128	74.2177	129.078	189.875					748.5	0.00858	0.03624	0.03686
	929.039	39.4959	74.171	128.951	189.823					749	0.00839	0.03575	0.03668
	929.521	39.3828	74.122	128.816	189.768					749.5	0.00842	0.0356	0.03683
	930.003	39.2709	74.0665	128.673	189.709					750	0.00787	0.03532	0.03645
	930.485	39.1579	74.0027	128.521	189.646					750.5	0.00784	0.03573	0.03659
	930.967	39.0434	73.9309	128.364	189.577					751	0.00802	0.03591	0.03629
	931.45	38.9288	73.8526	128.205	189.504					751.5	0.00844	0.03586	0.03625
	931.932	38.8166	73.7679	128.048	189.425					752	0.00847	0.0354	0.03584
	932.414	38.7084	73.6753	127.895	189.341					752.5	0.00852	0.03542	0.03603
	932.896	38.6035	73.5712	127.75	189.251					753	0.00875	0.03585	0.03616
	933.378	38.4992	73.4527	127.612	189.154					753.5	0.00869	0.03607	0.0364
	933.86	38.3914	73.3198	127.48	189.052					754	0.00857	0.03594	0.03621
	934.342	38.2769	73.1762	127.352	188.945					754.5	0.00786	0.03535	0.03588
	934.824	38.155	73.0292	127.225	188.834					755	0.00817	0.03506	0.0358
	935.307	38.0275	72.887	127.093	188.721					755.5	0.00844	0.0349	0.03595
	935.789	37.8986	72.7556	126.953	188.607					756	0.00912	0.03538	0.03628
	936.271	37.7722	72.6369	126.8	188.492					756.5	0.00879	0.03539	0.03618
	936.753	37.6509	72.5285	126.631	188.378					757	0.00869	0.03556	0.03597
	937.235	37.535	72.4257	126.446	188.264					757.5	0.00849	0.03539	0.03552
	937.717	37.423	72.324	126.243	188.151					758	0.00868	0.03538	0.0354
	938.199	37.3131	72.2213	126.025	188.038					758.5	0.00863	0.03533	0.03565
	938.681	37.2039	72.1181	125.793	187.925					759	0.00871	0.03536	0.03587
	939.163	37.095	72.0162	125.55	187.814					759.5	0.00894	0.03532	0.0359
	939.646	36.9869	71.9167	125.297	187.704					760	0.0087	0.03489	0.03558
	940.128	36.8797	71.8188	125.035	187.595					760.5	0.00885	0.03473	0.0356
	940.61	36.7726	71.7198	124.767	187.486					761	0.00863	0.03458	0.03595
	941.092	36.6641	71.6167	124.495	187.376					761.5	0.00883	0.03482	0.03676
	941.574	36.553	71.5077	124.223	187.266					762	0.00836	0.03461	0.03639
	942.056	36.4393	71.3944	123.953	187.155					762.5	0.00862	0.03466	0.03587
	942.538	36.3251	71.2806	123.692	187.045					763	0.00844	0.03438	0.03493
	943.02	36.2139	71.1712	123.442	186.934					763.5	0.00885	0.03425	0.03479
	943.503	36.1097	71.0697	123.208	186.825					764	0.0085	0.03389	0.03481
	943.985	36.0147	70.9768	122.992	186.716					764.5	0.00962	0.03384	0.03464
	944.467	35.9283	70.8906	122.797	186.609					765	0.00896	0.0338	0.03462
	944.949	35.8475	70.808	122.626	186.504					765.5	0.00831	0.03365	0.03425
	945.431	35.7677	70.7264	122.484	186.4					766	0.00692	0.0336	0.03421
	945.913	35.6847	70.6451	122.373	186.299					766.5	0.00749	0.03388	0.03422
	946.395	35.5967	70.5646	122.295	186.201					767	0.00828	0.03425	0.03429
	946.877	35.5043	70.4863	122.25	186.105					767.5	0.00861	0.03452	0.03437
	947.359	35.4107	70.4104	122.234	186.012					768	0.00841	0.03449	0.03424
	947.842	35.3193	70.3356	122.243	185.921					768.5	0.00856	0.03577	0.03462
	948.324	35.2329	70.26	122.269	185.831					769	0.00826	0.03524	0.03436
	948.806	35.1525	70.1824	122.308	185.741					769.5	0.00841	0.03524	0.03447
	949.288	35.0776	70.1038	122.355	185.654					770	0.00783	0.03362	0.03397
	949.77	35.0065	70.0276	122.403	185.569					770.5	0.00784	0.03378	0.03407
	950.252	34.9376	69.958	122.449	185.487					771	0.00747	0.03343	0.03404
	950.734	34.8698	69.8982	122.485	185.408					771.5	0.00789	0.03362	0.03427
	951.216	34.8023	69.8478	122.507	185.332					772	0.00801	0.0334	0.03418
	951.698	34.7348	69.8029	122.509	185.259					772.5	0.00799	0.03309	0.03389
	952.181	34.6663	69.757	122.487	185.189					773	0.00788	0.03263	0.03371
	952.663	34.5963	69.7037	122.44	185.122					773.5	0.00816	0.03277	0.03377
	953.145	34.5243	69.6395	122.369	185.061					774	0.00825	0.03275	0.03369
	953.627	34.4508	69.5644	122.275	185.009					774.5	0.00813	0.03309	0.03359
	954.109	34.3774	69.482	122.162	184.969					775	0.00774	0.03295	0.03354
	954.591	34.3064	69.3966	122.032	184.94					775.5	0.00758	0.033	0.0337
	955.073	34.2398	69.3117	121.887	184.925					776	0.00794	0.03291	0.03395
	955.555	34.1787	69.2278	121.728	184.922					776.5	0.0079	0.03282	0.03393
	956.038	34.1227	69.1435	121.555	184.929					777	0.00814	0.03274	0.03393
	956.52	34.0702	69.0568	121.37	184.944					777.5	0.00781	0.03239	0.03346
	957.002	34.0194	68.9668	121.173	184.967					778	0.00809	0.03228	0.03343
	957.484	33.969	68.8744	120.965	184.995					778.5	0.00841	0.03246	0.0333
	957.966	33.9194	68.782	120.746	185.026					779	0.00843	0.03262	0.03348
	958.448	33.8716	68.6915	120.511	185.058					779.5	0.00834	0.03276	0.03298
	958.93	33.8275	68.6033	120.257	185.087					780	0.00729	0.03201	0.03208
	959.412	33.7882	68.5155	119.98	185.11					780.5	0.00735	0.03193	0.03194
	959.894	33.7535	68.4254	119.677	185.125					781	0.00727	0.03185	0.03205
	960.377	33.7225	68.3317	119.351	185.13					781.5	0.0079	0.03252	0.03291
	960.859	33.6938	68.2354	119.01	185.126					782	0.00776	0.03273	0.03296
	961.341	33.6665	68.1404	118.666	185.111					782.5	0.00785	0.03265	0.03314
	961.823	33.6405	68.0515	118.337	185.09					783	0.00773	0.03256	0.033
	962.305	33.6169	67.9723	118.044	185.064					783.5	0.00794	0.03236	0.03294
	962.787	33.5969	67.9027	117.807	185.04					784	0.00775	0.03231	0.03256
	963.269	33.5813	67.8389	117.65	185.023					784.5	0.00752	0.03195	0.03228
	963.751	33.5701	67.775	117.592	185.023					785	0.00739	0.03177	0.03215
	964.234	33.5628	67.7059	117.652	185.048					785.5	0.00749	0.03174	0.03249
	964.716	33.5591	67.6299	117.844	185.107					786	0.00784	0.03193	0.03256
	965.198	33.5593	67.5492	118.174	185.206					786.5	0.00771	0.03198	0.03253
	965.68	33.5649	67.4689	118.64	185.347					787	0.00768	0.0317	0.03218
	966.162	33.5781	67.3942	119.227	185.526					787.5	0.00809	0.03145	0.03219
	966.644	33.6007	67.3275	119.914	185.735					788	0.00852	0.03156	0.03237
	967.126	33.6337	67.2682	120.673	185.962					788.5	0.00862	0.03182	0.03218
	967.608	33.6762	67.2132	121.477	186.197					789	0.00856	0.03177	0.03194
	968.091	33.7266	67.1589	122.299	186.428					789.5	0.00828	0.03165	0.03178
	968.573	33.7828	67.1045	123.118	186.647					790	0.00816	0.03115	0.03213
	969.055	33.8431	67.0516	123.917	186.852					790.5	0.00799	0.03132	0.03318
	969.537	33.9072	67.0039	124.681	187.037					791	0.00821	0.03125	0.03294
	970.019	33.9755	66.9646	125.402	187.204					791.5	0.00851	0.03258	0.03283
	970.501	34.0488	66.934	126.073	187.352					792	0.00859	0.03238	0.03187
	970.983	34.1273	66.9092	126.691	187.482					792.5	0.0085	0.03215	0.03186
	971.465	34.2102	66.8854	127.256	187.596					793	0.00837	0.03106	0.03141
	971.947	34.2962	66.8583	127.771	187.695					793.5	0.00809	0.03095	0.03151
	972.429	34.3839	66.8264	128.239	187.781					794	0.0082	0.03092	0.03144
	972.912	34.4733	66.7922	128.666	187.856					794.5	0.00788	0.03049	0.03143
	973.394	34.5659	66.7606	129.056	187.923					795	0.00793	0.03024	0.03086
	973.876	34.6644	66.7364	129.412	187.983					795.5	0.00774	0.03011	0.03063
	974.358	34.7714	66.7215	129.738	188.036					796	0.0077	0.02976	0.03043
	974.84	34.8882	66.7144	130.038	188.083					796.5	0.00792	0.03021	0.03047
	975.322	35.014	66.7105	130.312	188.121					797	0.00784	0.02995	0.03047
	975.804	35.1459	66.7045	130.561	188.15					797.5	0.00803	0.03023	0.0308
	976.286	35.2798	66.6932	130.786	188.168					798	0.00782	0.02968	0.03089
	976.769	35.4122	66.6764	130.988	188.176					798.5	0.00789	0.02986	0.03105
	977.251	35.541	66.6565	131.169	188.172					799	0.00835	0.03014	0.03119
	977.733	35.6664	66.6365	131.329	188.158					799.5	0.00827	0.03024	0.03105
	978.215	35.7904	66.6183	131.471	188.135					800	0.00823	0.03021	0.03079
	978.697	35.9154	66.6015	131.599	188.105
	979.179	36.043	66.5842	131.714	188.068
	979.661	36.1737	66.5649	131.817	188.026
	980.143	36.3066	66.544	131.909	187.981
	980.625	36.4405	66.5239	131.99	187.934
	981.108	36.5744	66.5083	132.061	187.885
	981.59	36.7078	66.4995	132.121	187.836
	982.072	36.8407	66.4969	132.171	187.785
	982.554	36.9727	66.4964	132.214	187.734
	983.036	37.1028	66.4921	132.248	187.683
	983.518	37.229	66.4786	132.275	187.633
	984	37.349	66.4537	132.296	187.585
	984.482	37.4614	66.4191	132.31	187.542
	984.965	37.566	66.38	132.319	187.504
	985.447	37.6644	66.342	132.324	187.472
	985.929	37.7582	66.309	132.327	187.446
	986.411	37.8484	66.2819	132.33	187.423
	986.893	37.9343	66.2587	132.334	187.402
	987.375	38.013	66.2369	132.339	187.381
	987.857	38.0807	66.2148	132.344	187.361
	988.339	38.1339	66.1927	132.346	187.341
	988.822	38.1707	66.1726	132.345	187.321
	989.304	38.1913	66.1559	132.341	187.303
	989.786	38.1975	66.1425	132.333	187.285
	990.268	38.1913	66.13	132.322	187.267
	990.75	38.1735	66.1149	132.31	187.248
	991.232	38.1438	66.0946	132.296	187.224
	991.714	38.1009	66.0691	132.28	187.197
	992.196	38.044	66.0413	132.262	187.163
	992.678	37.9736	66.0161	132.242	187.124
	993.16	37.8916	65.9977	132.219	187.079
	993.643	37.8003	65.988	132.195	187.027
	994.125	37.7015	65.9858	132.17	186.97
	994.607	37.5948	65.9878	132.145	186.907
	995.089	37.4782	65.9907	132.12	186.84
	995.571	37.3488	65.993	132.094	186.771
	996.053	37.2043	65.9959	132.067	186.701
	996.535	37.0446	66.002	132.038	186.633
	997.018	36.8715	66.0136	132.008	186.567
	997.5	36.6882	66.0306	131.977	186.503
	997.982	36.4973	66.0505	131.945	186.44
	998.464	36.3	66.0694	131.912	186.378
	998.946	36.0954	66.0839	131.879	186.317
	999.428	35.8816	66.0934	131.845	186.255
	999.91	35.6566	66.1001	131.808	186.193
	1000.39	35.4202	66.1078	131.769	186.132
	1000.87	35.1733	66.1195	131.727	186.073
	1001.36	34.9181	66.1354	131.683	186.016
	1001.84	34.6562	66.1528	131.637	185.962
	1002.32	34.3884	66.1667	131.591	185.91
	1002.8	34.1141	66.1732	131.544	185.86
	1003.28	33.8321	66.1709	131.498	185.815
	1003.77	33.5418	66.1621	131.452	185.774
	1004.25	33.2436	66.1511	131.407	185.737
	1004.73	32.9384	66.142	131.362	185.702
	1005.21	32.6274	66.136	131.318	185.667
	1005.7	32.3108	66.1306	131.275	185.629
	1006.18	31.9874	66.1207	131.233	185.583
	1006.66	31.6555	66.1013	131.19	185.528
	1007.14	31.3137	66.0694	131.146	185.463
	1007.62	30.962	66.0259	131.101	185.388
	1008.11	30.602	65.9743	131.055	185.303
	1008.59	30.2364	65.919	131.008	185.211
	1009.07	29.8675	65.8626	130.962	185.112
	1009.55	29.4961	65.8051	130.917	185.007
	1010.03	29.1215	65.7449	130.873	184.895
	1010.52	28.7417	65.68	130.831	184.778
	1011	28.3549	65.6101	130.788	184.656
	1011.48	27.9604	65.5378	130.743	184.53
	1011.96	27.5588	65.4661	130.696	184.401
	1012.45	27.1515	65.3976	130.644	184.268
	1012.93	26.7396	65.3316	130.588	184.129
	1013.41	26.3231	65.2644	130.528	183.985
	1013.89	25.9008	65.1905	130.465	183.835
	1014.37	25.4717	65.1056	130.399	183.679
	1014.86	25.0354	65.0091	130.331	183.522
	1015.34	24.5934	64.9047	130.261	183.366
	1015.82	24.1484	64.7987	130.191	183.216
	1016.3	23.703	64.6975	130.122	183.075
	1016.78	23.2589	64.6042	130.053	182.941
	1017.27	22.8156	64.518	129.984	182.814
	1017.75	22.3714	64.4343	129.915	182.69
	1018.23	21.9245	64.3482	129.844	182.565
	1018.71	21.4744	64.2568	129.77	182.438
	1019.2	21.0219	64.1603	129.691	182.305
	1019.68	20.5691	64.0617	129.609	182.167
	1020.16	20.1181	63.9643	129.522	182.022
	1020.64	19.6691	63.8698	129.432	181.871
	1021.12	19.221	63.7773	129.339	181.712
	1021.61	18.7718	63.6838	129.243	181.546
	1022.09	18.32	63.587	129.145	181.375
	1022.57	17.8659	63.4868	129.044	181.201
	1023.05	17.4119	63.3854	128.942	181.028
	1023.53	16.9609	63.2868	128.839	180.857
	1024.02	16.5149	63.1938	128.735	180.689
	1024.5	16.074	63.1065	128.633	180.524
	1024.98	15.6363	63.022	128.534	180.361
	1025.46	15.1993	62.9357	128.439	180.198
	1025.94	14.762	62.8442	128.349	180.037
	1026.43	14.3253	62.7467	128.264	179.881
	1026.91	13.8918	62.6454	128.185	179.732
	1027.39	13.4643	62.5439	128.111	179.591
	1027.87	13.0434	62.4443	128.042	179.46
	1028.36	12.6274	62.3458	127.976	179.335
	1028.84	12.2127	62.2446	127.914	179.213
	1029.32	11.7962	62.1359	127.853	179.094
	1029.8	11.3773	62.0166	127.793	178.976
	1030.28	10.9589	61.8877	127.733	178.864
	1030.77	10.5462	61.7539	127.673	178.76
	1031.25	10.1443	61.6214	127.612	178.668
	1031.73	9.75494	61.4947	127.55	178.587
	1032.21	9.37586	61.374	127.486	178.515
	1032.69	9.00187	61.2555	127.419	178.447
	1033.18	8.62778	61.1334	127.348	178.378
	1033.66	8.25132	61.0037	127.274	178.308
	1034.14	7.87458	60.8659	127.196	178.237
	1034.62	7.50285	60.7242	127.115	178.169
	1035.11	7.14174	60.5844	127.032	178.104
	1035.59	6.79406	60.451	126.946	178.045
	1036.07	6.45843	60.3244	126.858	177.989
	1036.55	6.13041	60.2005	126.768	177.931
	1037.03	5.8054	60.0733	126.675	177.87
	1037.52	5.4816	59.9377	126.582	177.804
	1038	5.16111	59.7931	126.487	177.736
	1038.48	4.84865	59.6432	126.393	177.669
	1038.96	4.54829	59.4938	126.299	177.607
	1039.44	4.2606	59.3497	126.206	177.552
	1039.93	3.9816	59.2118	126.113	177.504
	1040.41	3.70467	59.0771	126.02	177.46
	1040.89	3.4241	58.94	125.927	177.418
	1041.37	3.13851	58.7965	125.833	177.377
	1041.85	2.85189	58.6459	125.738	177.338
	1042.34	2.5718	58.4913	125.643	177.304
	1042.82	2.30546	58.3375	125.549	177.276
	1043.3	2.05601	58.1878	125.456	177.252
	1043.78	1.82108	58.0413	125.361	177.231
	1044.27	1.59453	57.8939	125.265	177.207
	1044.75	1.37021	57.7405	125.166	177.179
	1045.23	1.14558	57.5787	125.065	177.147
	1045.71	0.92295	57.4108	124.961	177.112
	1046.19	0.70778	57.2441	124.856	177.08
	1046.68	0.50489	57.0871	124.75	177.054
	1047.16	0.31487	56.9457	124.643	177.034
	1047.64	0.13314	56.8201	124.531	177.019
	1048.12	-0.04786	56.705	124.413	177.003
	1048.6	-0.23463	56.5919	124.285	176.98
	1049.09	-0.42876	56.4738	124.145	176.946
	1049.57	-0.6259	56.3483	123.991	176.902
	1050.05	-0.8179	56.2178	123.824	176.849
	1050.53	-0.99723	56.0879	123.644	176.788
	1051.02	-1.16096	55.9627	123.448	176.721
	1051.5	-1.31222	55.8432	123.237	176.646
	1051.98	-1.45811	55.7261	123.006	176.562
	1052.46	-1.60538	55.6063	122.754	176.466
	1052.94	-1.7565	55.4804	122.478	176.357
	1053.42	-1.90833	55.3494	122.177	176.235
	1053.91	-2.05412	55.2176	121.851	176.103
	1054.39	-2.18778	55.091	121.5	175.961
	1054.87	-2.30785	54.9735	121.125	175.81
	1055.35	-2.41879	54.864	120.725	175.649
	1055.84	-2.52881	54.7573	120.3	175.475
	1056.32	-2.6455	54.6466	119.852	175.286
	1056.8	-2.77183	54.5271	119.386	175.085
	1057.28	-2.90468	54.3989	118.913	174.874
	1057.76	-3.03681	54.2668	118.447	174.662
	1058.25	-3.16108	54.1372	118.003	174.452
	1058.73	-3.27441	54.0149	117.601	174.25
	1059.21	-3.3792	53.8999	117.256	174.058
	1059.69	-3.48142	53.7878	116.985	173.876
	1060.17	-3.5865	53.6726	116.801	173.706
	1060.66	-3.69572	53.5504	116.716	173.551
	1061.14	-3.80512	53.4215	116.737	173.416
	1061.62	-3.90777	53.2907	116.863	173.306
	1062.1	-3.998	53.1642	117.086	173.224
	1062.59	-4.07514	53.0455	117.387	173.166
	1063.07	-4.14441	52.9334	117.741	173.125
	1063.55	-4.21431	52.8224	118.117	173.092
	1064.03	-4.29208	52.7056	118.489	173.057
	1064.51	-4.37971	52.579	118.835	173.015
	1065	-4.47305	52.4438	119.14	172.964
	1065.48	-4.56423	52.3061	119.396	172.906
	1065.96	-4.64638	52.1737	119.6	172.843
	1066.44	-4.7177	52.0519	119.752	172.774
	1066.92	-4.7825	51.9406	119.856	172.699
	1067.41	-4.8486	51.8353	119.914	172.613
	1067.89	-4.92259	51.7293	119.931	172.513
	1068.37	-5.00577	51.6185	119.912	172.401
	1068.85	-5.09319	51.5035	119.865	172.28
	1069.34	-5.1763	51.3893	119.798	172.157
	1069.82	-5.24785	51.2821	119.716	172.035
	1070.3	-5.3062	51.1851	119.624	171.918
	1070.78	-5.3563	51.0964	119.525	171.802
	1071.26	-5.40693	51.0093	119.417	171.685
	1071.75	-5.46568	50.9161	119.302	171.561
	1072.23	-5.53458	50.8123	119.181	171.43
	1072.71	-5.60908	50.6989	119.055	171.292
	1073.19	-5.68061	50.5823	118.927	171.153
	1073.67	-5.74168	50.4703	118.802	171.014
	1074.16	-5.79021	50.3679	118.678	170.878
	1074.64	-5.83068	50.2746	118.556	170.741
	1075.12	-5.87137	50.185	118.435	170.6
	1075.6	-5.91941	50.0921	118.312	170.454
	1076.09	-5.9765	49.9916	118.188	170.303
	1076.57	-6.03786	49.8847	118.065	170.152
	1077.05	-6.09509	49.7771	117.946	170.007
	1077.53	-6.14119	49.6759	117.832	169.871
	1078.01	-6.17495	49.5852	117.723	169.745
	1078.49	-6.20189	49.5032	117.616	169.625
	1078.98	-6.23121	49.4234	117.506	169.503
	1079.46	-6.2706	49.338	117.39	169.374
	1079.94	-6.32175	49.2424	117.266	169.237
	1080.42	-6.37935	49.1377	117.137	169.094
	1080.91	-6.43412	49.0302	117.006	168.951
	1081.39	-6.47816	48.9275	116.875	168.811
	1081.87	-6.50962	48.8346	116.747	168.677
	1082.35	-6.53378	48.7504	116.619	168.546
	1082.83	-6.56002	48.6695	116.489	168.412
	1083.32	-6.59634	48.5851	116.355	168.272
	1083.8	-6.64473	48.4935	116.215	168.126
	1084.28	-6.69997	48.3964	116.071	167.978
	1084.76	-6.75254	48.2999	115.927	167.834
	1085.24	-6.79413	48.2101	115.785	167.699
	1085.73	-6.82235	48.1298	115.645	167.572
	1086.21	-6.84211	48.0551	115.505	167.449
	1086.69	-6.86255	47.9776	115.362	167.325
	1087.17	-6.8917	47.8884	115.211	167.192
	1087.65	-6.93165	47.7828	115.053	167.049
	1088.14	-6.97742	47.6635	114.889	166.9
	1088.62	-7.0197	47.5385	114.722	166.752
	1089.1	-7.05042	47.4179	114.555	166.608
	1089.58	-7.06743	47.3078	114.387	166.472
	1090.07	-7.07581	47.2081	114.214	166.341
	1090.55	-7.08488	47.113	114.034	166.208
	1091.03	-7.10278	47.0155	113.84	166.069
	1091.51	-7.13177	46.912	113.634	165.925
	1091.99	-7.16702	46.8047	113.416	165.78
	1092.48	-7.19943	46.7008	113.191	165.64
	1092.96	-7.22105	46.6085	112.963	165.51
	1093.44	-7.22976	46.5318	112.733	165.39
	1093.92	-7.23043	46.468	112.499	165.275
	1094.4	-7.23194	46.409	112.259	165.158
	1094.89	-7.24184	46.3457	112.009	165.032
	1095.37	-7.26188	46.273	111.75	164.897
	1095.85	-7.28693	46.1918	111.487	164.757
	1096.33	-7.30808	46.109	111.224	164.62
	1096.82	-7.31802	46.0323	110.967	164.492
	1097.3	-7.31553	45.9661	110.72	164.375
	1097.78	-7.3063	45.9086	110.479	164.266
	1098.26	-7.29961	45.8534	110.242	164.158
	1098.74	-7.30264	45.7936	110.004	164.045
	1099.23	-7.31603	45.7267	109.765	163.926
	1099.71	-7.33304	45.6564	109.528	163.804
	1100.19	-7.34297	45.5916	109.297	163.687
	1100.67	-7.33711	45.5416	109.076	163.578
	1101.15	-7.31355	45.5113	108.866	163.478
	1101.64	-7.27836	45.499	108.665	163.384
	1102.12	-7.24211	45.4973	108.468	163.286
	1102.6	-7.21408	45.4985	108.27	163.18
	1103.08	-7.19723	45.4985	108.073	163.065
	1103.57	-7.18687	45.4994	107.879	162.945
	1104.05	-7.17356	45.5078	107.694	162.828
	1104.53	-7.1486	45.5306	107.522	162.72
	1105.01	-7.1089	45.5699	107.363	162.624
	1105.49	-7.05836	45.6219	107.214	162.535
	1105.98	-7.00511	45.678	107.071	162.448
	1106.46	-6.95646	45.7306	106.929	162.358
	1106.94	-6.91448	45.7772	106.79	162.267
	1107.42	-6.87499	45.8226	106.658	162.181
	1107.9	-6.8302	45.8771	106.539	162.107
	1108.39	-6.77376	45.9514	106.438	162.052
	1108.87	-6.70477	46.051	106.355	162.017
	1109.35	-6.62864	46.174	106.284	161.998
	1109.83	-6.55395	46.3126	106.218	161.987
	1110.32	-6.48744	46.4575	106.151	161.979
	1110.8	-6.42998	46.6036	106.08	161.972
	1111.28	-6.37588	46.7519	106.009	161.971
	1111.76	-6.316	46.9089	105.942	161.983
	1112.24	-6.24292	47.0819	105.885	162.014
	1112.72	-6.15525	47.2745	105.841	162.063
	1113.21	-6.05835	47.4845	105.806	162.126
	1113.69	-5.96137	47.7039	105.779	162.197
	1114.17	-5.87208	47.9241	105.756	162.27
	1114.65	-5.79273	48.1395	105.739	162.346
	1115.14	-5.71911	48.3504	105.732	162.431
	1115.62	-5.64339	48.562	105.742	162.533
	1116.1	-5.55902	48.781	105.774	162.661
	1116.58	-5.46483	49.011	105.828	162.815
	1117.06	-5.36598	49.251	105.903	162.994
	1117.55	-5.27112	49.4953	105.993	163.189
	1118.03	-5.18758	49.7373	106.093	163.395
	1118.51	-5.11726	49.973	106.204	163.61
	1118.99	-5.05565	50.2027	106.329	163.836
	1119.47	-4.99432	50.431	106.471	164.077
	1119.96	-4.92558	50.6629	106.634	164.338
	1120.44	-4.84664	50.9013	106.817	164.618
	1120.92	-4.76068	51.1444	107.017	164.91
	1121.4	-4.67462	51.387	107.227	165.209
	1121.89	-4.5948	51.6235	107.446	165.508
	1122.37	-4.52325	51.8508	107.673	165.805
	1122.85	-4.45679	52.0699	107.913	166.103
	1123.33	-4.38922	52.2855	108.172	166.407
	1123.81	-4.3154	52.5022	108.452	166.72
	1124.3	-4.23469	52.7219	108.755	167.041
	1124.78	-4.15167	52.942	109.073	167.364
	1125.26	-4.07361	53.1566	109.403	167.682
	1125.74	-4.0064	53.3593	109.737	167.989
	1126.22	-3.95106	53.5468	110.073	168.284
	1126.71	-3.90312	53.7207	110.412	168.567
	1127.19	-3.85503	53.8863	110.755	168.842
	1127.67	-3.80038	54.0501	111.102	169.113
	1128.15	-3.73738	54.2162	111.451	169.381
	1128.63	-3.6697	54.3845	111.796	169.642
	1129.12	-3.60412	54.551	112.132	169.891
	1129.6	-3.54646	54.7107	112.452	170.125
	1130.08	-3.49822	54.8604	112.756	170.341
	1130.56	-3.45578	55.0007	113.044	170.543
	1131.05	-3.4126	55.1355	113.319	170.735
	1131.53	-3.36311	55.2698	113.584	170.919
	1132.01	-3.30609	55.4064	113.84	171.097
	1132.49	-3.24529	55.544	114.084	171.267
	1132.97	-3.18726	55.6783	114.314	171.426
	1133.46	-3.13746	55.8038	114.528	171.571
	1133.94	-3.09709	55.9173	114.726	171.702
	1134.42	-3.06244	56.0197	114.909	171.822
	1134.9	-3.02707	56.1156	115.077	171.937
	1135.38	-2.98571	56.211	115.233	172.048
	1135.87	-2.93743	56.3105	115.373	172.158
	1136.35	-2.88623	56.4145	115.492	172.263
	1136.83	-2.83876	56.5198	115.586	172.361
	1137.31	-2.80037	56.6218	115.649	172.447
	1137.8	-2.77188	56.7166	115.678	172.521
	1138.28	-2.74901	56.8035	115.673	172.583
	1138.76	-2.72456	56.885	115.636	172.638
	1139.24	-2.69242	56.965	115.568	172.689
	1139.72	-2.65093	57.0462	115.472	172.737
	1140.21	-2.6037	57.1287	115.348	172.782
	1140.69	-2.5574	57.2103	115.2	172.822
	1141.17	-2.51799	57.2877	115.032	172.856
	1141.65	-2.48737	57.3595	114.85	172.885
	1142.13	-2.46247	57.4273	114.666	172.915
	1142.62	-2.43726	57.4954	114.489	172.951
	1143.1	-2.40638	57.5683	114.328	172.996
	1143.58	-2.36833	57.6487	114.186	173.051
	1144.06	-2.3263	57.7356	114.064	173.115
	1144.55	-2.28616	57.8245	113.956	173.181
	1145.03	-2.2529	57.9097	113.856	173.246
	1145.51	-2.22759	57.9874	113.76	173.307
	1145.99	-2.20668	58.0569	113.666	173.364
	1146.47	-2.18404	58.1212	113.575	173.42
	1146.96	-2.15454	58.1844	113.489	173.479
	1147.44	-2.11713	58.2498	113.413	173.543
	1147.92	-2.07558	58.3179	113.349	173.612
	1148.4	-2.03632	58.3858	113.302	173.687
	1148.88	-2.00487	58.4502	113.279	173.767
	1149.37	-1.9827	58.5084	113.289	173.858
	1149.85	-1.96646	58.5611	113.341	173.962
	1150.33	-1.95002	58.6119	113.445	174.086
	1150.81	-1.92798	58.6653	113.604	174.233
	1151.3	-1.89887	58.7243	113.818	174.403
	1151.78	-1.86594	58.7888	114.081	174.594
	1152.26	-1.83511	58.8554	114.384	174.797
	1152.74	-1.81152	58.9194	114.715	175.008
	1153.22	-1.79642	58.9768	115.064	175.222
	1153.7	-1.78635	59.0268	115.426	175.436
	1154.19	-1.77504	59.0717	115.793	175.651
	1154.67	-1.75696	59.1157	116.161	175.867
	1155.15	-1.73038	59.1621	116.524	176.084
	1155.63	-1.69828	59.2117	116.879	176.299
	1156.12	-1.66647	59.2627	117.219	176.509
	1156.6	-1.64018	59.3117	117.543	176.714
	1157.08	-1.62108	59.3559	117.85	176.911
	1157.56	-1.60638	59.3948	118.142	177.102
	1158.04	-1.59062	59.4301	118.421	177.288
	1158.53	-1.56896	59.465	118.69	177.472
	1159.01	-1.54007	59.5017	118.948	177.652
	1159.49	-1.50696	59.5406	119.196	177.827
	1159.97	-1.4752	59.5799	119.432	177.995
	1160.45	-1.44956	59.6169	119.655	178.152
	1160.94	-1.43131	59.6501	119.865	178.298
	1161.42	-1.41743	59.6803	120.064	178.433
	1161.9	-1.4024	59.7102	120.254	178.558
	1162.38	-1.38148	59.7433	120.436	178.674
	1162.87	-1.35355	59.7817	120.61	178.783
	1163.35	-1.32171	59.8251	120.777	178.883
	1163.83	-1.29147	59.8706	120.937	178.972
	1164.31	-1.26745	59.9145	121.089	179.05
	1164.79	-1.25066	59.9544	121.234	179.117
	1165.28	-1.23786	59.9905	121.376	179.174
	1165.76	-1.22346	60.0253	121.516	179.225
	1166.24	-1.20285	60.0622	121.656	179.273
	1166.72	-1.17523	60.1035	121.796	179.318
	1167.2	-1.14417	60.1488	121.937	179.362
	1167.69	-1.11567	60.1957	122.078	179.403
	1168.17	-1.09478	60.2409	122.22	179.441
	1168.65	-1.08267	60.2826	122.362	179.475
	1169.13	-1.07598	60.3214	122.507	179.508
	1169.62	-1.06869	60.3605	122.657	179.542
	1170.1	-1.05542	60.4038	122.813	179.578
	1170.58	-1.03442	60.454	122.974	179.617
	1171.06	-1.00837	60.5108	123.138	179.657
	1171.54	-0.98251	60.5715	123.306	179.696
	1172.03	-0.96152	60.632	123.473	179.733
	1172.51	-0.94662	60.6892	123.64	179.767
	1172.99	-0.93487	60.7426	123.807	179.799
	1173.47	-0.92102	60.7937	123.973	179.83
	1173.95	-0.90065	60.8452	124.138	179.861
	1174.44	-0.87298	60.8987	124.302	179.893
	1174.92	-0.84154	60.9536	124.463	179.925
	1175.4	-0.81223	61.0076	124.62	179.953
	1175.88	-0.79005	61.0574	124.773	179.976
	1176.37	-0.77622	61.1012	124.92	179.994
	1176.85	-0.76756	61.1396	125.064	180.004
	1177.33	-0.75829	61.1756	125.205	180.01
	1177.81	-0.7433	61.2127	125.342	180.011
	1178.29	-0.72101	61.2531	125.477	180.008
	1178.78	-0.69414	61.2966	125.609	180.001
	1179.26	-0.66785	61.3409	125.738	179.99
	1179.74	-0.64662	61.3829	125.862	179.975
	1180.22	-0.63141	61.4208	125.984	179.957
	1180.7	-0.61909	61.4554	126.102	179.938
	1181.19	-0.60423	61.4896	126.217	179.922
	1181.67	-0.58246	61.5267	126.329	179.91
	1182.15	-0.55316	61.5687	126.437	179.903
	1182.63	-0.52017	61.614	126.539	179.899
	1183.12	-0.48974	61.6587	126.635	179.897
	1183.6	-0.46717	61.6981	126.725	179.897
	1184.08	-0.45381	61.729	126.808	179.897
	1184.56	-0.44646	61.7507	126.885	179.9
	1185.04	-0.43872	61.7683	126.955	179.908
	1185.53	-0.42479	61.7872	127.021	179.924
	1186.01	-0.40245	61.8117	127.082	179.947
	1186.49	-0.37401	61.8431	127.137	179.977
	1186.97	-0.34471	61.8796	127.188	180.011
	1187.45	-0.31945	61.918	127.232	180.046
	1187.94	-0.29994	61.9558	127.272	180.081
	1188.42	-0.28378	61.9928	127.308	180.116
	1188.9	-0.26597	62.031	127.34	180.152
	1189.38	-0.24212	62.0732	127.369	180.189
	1189.86	-0.21119	62.1212	127.396	180.227
	1190.35	-0.17635	62.1741	127.42	180.263
	1190.83	-0.14331	62.2291	127.442	180.294
	1191.31	-0.11717	62.2826	127.461	180.319
	1191.79	-0.09959	62.3324	127.479	180.336
	1192.28	-0.08791	62.3793	127.497	180.347
	1192.76	-0.07661	62.4261	127.514	180.354
	1193.24	-0.06049	62.4768	127.533	180.361
	1193.72	-0.03746	62.5337	127.554	180.368
	1194.2	-0.00958	62.5964	127.578	180.375
	1194.68	0.01842	62.6623	127.605	180.38
	1195.17	0.04206	62.7275	127.636	180.381
	1195.65	0.05976	62.7897	127.672	180.38
	1196.13	0.07377	62.8494	127.713	180.377
	1196.61	0.08875	62.9094	127.761	180.376
	1197.1	0.10892	62.9735	127.817	180.38
	1197.58	0.13543	63.0444	127.879	180.39
	1198.06	0.16562	63.1219	127.948	180.405
	1198.54	0.19451	63.2028	128.023	180.426
	1199.02	0.21773	63.2829	128.104	180.449
	1199.51	0.23408	63.3585	128.19	180.475
	1199.99	0.24622	63.4285	128.281	180.505
	1200.47	0.25914	63.4938	128.376	180.541
	1200.95	0.27725	63.5569	128.475	180.585
	1201.43	0.30175	63.6194	128.576	180.636
	1201.92	0.33001	63.6813	128.678	180.693
	1202.4	0.35718	63.7408	128.78	180.754
	1202.88	0.37919	63.7958	128.882	180.816
	1203.36	0.39531	63.8453	128.983	180.878
	1203.85	0.40874	63.8905	129.083	180.941
	1204.33	0.42483	63.9347	129.182	181.006
	1204.81	0.44805	63.9811	129.279	181.074
	1205.29	0.47923	64.0314	129.374	181.144
	1205.77	0.51494	64.0845	129.467	181.215
	1206.26	0.54926	64.1368	129.555	181.283
	1206.74	0.57703	64.184	129.64	181.345
	1207.22	0.59661	64.2234	129.721	181.4
	1207.7	0.61067	64.2552	129.798	181.447
	1208.18	0.62462	64.2822	129.87	181.488
	1208.67	0.64348	64.3086	129.938	181.524
	1209.15	0.66907	64.3375	130.001	181.555
	1209.63	0.69914	64.3693	130.058	181.582
	1210.11	0.72884	64.4023	130.111	181.603
	1210.6	0.75369	64.4338	130.159	181.618
	1211.08	0.77227	64.4621	130.203	181.625
	1211.56	0.78704	64.488	130.244	181.627
	1212.04	0.80291	64.5148	130.282	181.626
	1212.52	0.82431	64.5466	130.318	181.624
	1213.01	0.85255	64.5861	130.353	181.623
	1213.49	0.88507	64.633	130.386	181.624
	1213.97	0.91691	64.6846	130.419	181.625
	1214.45	0.94368	64.7365	130.45	181.625
	1214.93	0.96403	64.7856	130.48	181.625
	1215.42	0.98052	64.8313	130.507	181.625
	1215.9	0.99809	64.8758	130.533	181.627
	1216.38	1.0212	64.9228	130.556	181.632
	1216.86	1.05129	64.9755	130.577	181.641
	1217.35	1.08591	65.0349	130.596	181.655
	1217.83	1.12024	65.0994	130.613	181.672
	1218.31	1.14987	65.1661	130.628	181.693
	1218.79	1.17333	65.2322	130.641	181.718
	1219.27	1.19286	65.2969	130.651	181.747
	1219.76	1.21301	65.3612	130.658	181.782
	1220.24	1.23785	65.4273	130.66	181.824
	1220.72	1.26853	65.4967	130.657	181.872
	1221.2	1.30259	65.5695	130.649	181.925
	1221.68	1.33542	65.6438	130.636	181.981
	1222.17	1.36306	65.7173	130.616	182.038
	1222.65	1.38458	65.7882	130.59	182.095
	1223.13	1.40275	65.8567	130.557	182.154
	1223.61	1.42254	65.9249	130.515	182.214
	1224.09	1.44831	65.9951	130.464	182.277
	1224.58	1.48133	66.0691	130.4	182.341
	1225.06	1.51908	66.1461	130.322	182.405
	1225.54	1.55677	66.2238	130.228	182.465
	1226.02	1.59011	66.2989	130.115	182.52
	1226.51	1.61783	66.3692	129.978	182.568
	1226.99	1.64231	66.4349	129.813	182.609
	1227.47	1.66817	66.4981	129.617	182.642
	1227.95	1.69948	66.5616	129.383	182.668
	1228.43	1.73729	66.6279	129.11	182.688
	1228.92	1.77893	66.6969	128.796	182.7
	1229.4	1.81951	66.7666	128.443	182.703
	1229.88	1.85466	66.8343	128.057	182.699
	1230.36	1.88308	66.8977	127.648	182.687
	1230.84	1.90723	66.9568	127.226	182.673
	1231.33	1.93204	67.0136	126.804	182.658
	1231.81	1.96216	67.0709	126.395	182.647
	1232.29	1.99949	67.131	126.007	182.642
	1232.77	2.04228	67.1944	125.649	182.642
	1233.26	2.08649	67.2598	125.323	182.648
	1233.74	2.12831	67.3251	125.032	182.656
	1234.22	2.16652	67.3893	124.773	182.666
	1234.7	2.20321	67.4532	124.547	182.676
	1235.18	2.24247	67.5194	124.349	182.687
	1235.66	2.28786	67.5908	124.174	182.697
	1236.15	2.3402	67.6692	124.011	182.702
	1236.63	2.39702	67.7539	123.849	182.698
	1237.11	2.45391	67.8419	123.67	182.68
	1237.59	2.50724	67.9289	123.46	182.643
	1238.08	2.55632	68.0119	123.205	182.584
	1238.56	2.60388	68.0903	122.901	182.504
	1239.04	2.6546	68.1659	122.552	182.404
	1239.52	2.71234	68.2422	122.172	182.29
	1240	2.77788	68.3227	121.783	182.169
	1240.49	2.84841	68.4088	121.413	182.047
	1240.97	2.91911	68.5005	121.094	181.933
	1241.45	2.98605	68.596	120.854	181.832
	1241.93	3.04848	68.6942	120.715	181.752
	1242.41	3.10953	68.795	120.692	181.699
	1242.9	3.17459	68.8997	120.786	181.676
	1243.38	3.24855	69.0103	120.99	181.681
	1243.86	3.33324	69.1274	121.282	181.712
	1244.34	3.42671	69.2499	121.635	181.76
	1244.83	3.5246	69.375	122.019	181.817
	1245.31	3.62292	69.4993	122.408	181.876
	1245.79	3.72041	69.6207	122.781	181.932
	1246.27	3.81927	69.7394	123.126	181.986
	1246.75	3.92382	69.8582	123.438	182.038
	1247.24	4.03791	69.9806	123.714	182.091
	1247.72	4.16262	70.1097	123.959	182.146
	1248.2	4.29565	70.2457	124.174	182.205
	1248.68	4.43272	70.3866	124.364	182.266
	1249.16	4.57015	70.5283	124.533	182.328
	1249.65	4.70706	70.6672	124.684	182.392
	1250.13	4.84599	70.8013	124.821	182.458
	1250.61	4.99148	70.9311	124.948	182.527
	1251.09	5.14746	71.0588	125.069	182.602
	1251.58	5.31506	71.1869	125.185	182.681
	1252.06	5.49187	71.3169	125.299	182.765
	1252.54	5.67337	71.448	125.409	182.851
	1253.02	5.85545	71.5782	125.518	182.938
	1253.5	6.03666	71.7047	125.625	183.023
	1253.99	6.21887	71.8259	125.731	183.108
	1254.47	6.40601	71.9416	125.837	183.192
	1254.95	6.60162	72.0531	125.944	183.277
	1255.43	6.80661	72.1618	126.052	183.361
	1255.91	7.01855	72.2687	126.161	183.444
	1256.4	7.23295	72.3737	126.27	183.523
	1256.88	7.44558	72.4754	126.379	183.599
	1257.36	7.65484	72.5728	126.487	183.67
	1257.84	7.86235	72.6654	126.594	183.737
	1258.33	8.07184	72.754	126.701	183.804
	1258.81	8.28671	72.8398	126.807	183.871
	1259.29	8.50783	72.9238	126.912	183.939
	1259.77	8.73275	73.0057	127.014	184.01
	1260.25	8.95695	73.0837	127.112	184.082
	1260.73	9.17624	73.1558	127.206	184.155
	1261.22	9.38901	73.2204	127.293	184.229
	1261.7	9.59684	73.2779	127.374	184.306
	1262.18	9.80326	73.3309	127.447	184.388
	1262.66	10.0115	73.3832	127.512	184.477
	1263.15	10.2222	73.4385	127.568	184.571
	1263.63	10.4334	73.4984	127.614	184.67
	1264.11	10.6414	73.5625	127.648	184.77
	1264.59	10.8431	73.6289	127.67	184.868
	1265.07	11.0378	73.6956	127.678	184.964
	1265.56	11.2275	73.7617	127.671	185.056
	1266.04	11.4155	73.8281	127.648	185.145
	1266.52	11.6048	73.897	127.608	185.232
	1267	11.7958	73.9704	127.548	185.315
	1267.48	11.9862	74.0489	127.465	185.395
	1267.97	12.1727	74.1313	127.357	185.469
	1268.45	12.3522	74.215	127.219	185.534
	1268.93	12.5241	74.2971	127.049	185.589
	1269.41	12.69	74.3758	126.845	185.632
	1269.9	12.8534	74.4507	126.602	185.661
	1270.38	13.017	74.5228	126.321	185.675
	1270.86	13.1818	74.5933	125.998	185.672
	1271.34	13.3463	74.6633	125.635	185.65
	1271.82	13.5078	74.7324	125.231	185.61
	1272.31	13.664	74.8003	124.789	185.549
	1272.79	13.8144	74.8664	124.313	185.47
	1273.27	13.9609	74.9312	123.81	185.376
	1273.75	14.1064	74.9963	123.287	185.268
	1274.23	14.2533	75.0631	122.752	185.15
	1274.72	14.402	75.1325	122.211	185.025
	1275.2	14.5508	75.2036	121.672	184.893
	1275.68	14.6963	75.2738	121.139	184.757
	1276.16	14.8361	75.34	120.62	184.618
	1276.64	14.9695	75.3994	120.121	184.479
	1277.13	15.0979	75.4513	119.654	184.345
	1277.61	15.2246	75.4968	119.228	184.223
	1278.09	15.3522	75.5384	118.853	184.118
	1278.57	15.4818	75.5787	118.539	184.036
	1279.06	15.6121	75.6188	118.291	183.98
	1279.54	15.7406	75.6582	118.111	183.951
	1280.02	15.8648	75.6947	118.001	183.95
	1280.5	15.984	75.7265	117.961	183.979
	1280.98	16.0997	75.7528	117.99	184.036
	1281.47	16.2142	75.7747	118.083	184.122
	1281.95	16.3301	75.7945	118.237	184.234
	1282.43	16.4482	75.8143	118.443	184.368
	1282.91	16.5671	75.8354	118.691	184.519
	1283.39	16.6845	75.8572	118.973	184.681
	1283.88	16.7982	75.8781	119.281	184.85
	1284.36	16.9075	75.8962	119.609	185.022
	1284.84	17.0137	75.9107	119.955	185.195
	1285.32	17.119	75.9224	120.318	185.367
	1285.81	17.2255	75.9328	120.696	185.536
	1286.29	17.3335	75.9436	121.088	185.701
	1286.77	17.441	75.9547	121.488	185.858
	1287.25	17.5453	75.9652	121.893	186.005
	1287.73	17.6437	75.973	122.297	186.138
	1288.22	17.7358	75.9767	122.697	186.256
	1288.7	17.8232	75.977	123.089	186.359
	1289.18	17.9091	75.9762	123.472	186.45
	1289.66	17.9969	75.9783	123.842	186.53
	1290.14	18.088	75.9867	124.196	186.6
	1290.63	18.1815	76.0028	124.533	186.66
	1291.11	18.2749	76.0259	124.848	186.711
	1291.59	18.3656	76.0529	125.14	186.751
	1292.07	18.4522	76.0807	125.41	186.781
	1292.56	18.5353	76.1078	125.658	186.803
	1293.04	18.6171	76.1342	125.887	186.818
	1293.52	18.7	76.162	126.098	186.83
	1294	18.7851	76.1935	126.294	186.838
	1294.48	18.8719	76.2297	126.477	186.843
	1294.97	18.9583	76.2695	126.646	186.844
	1295.45	19.042	76.3104	126.803	186.839
	1295.93	19.1216	76.3492	126.949	186.828
	1296.41	19.1977	76.3841	127.087	186.809
	1296.89	19.2722	76.4152	127.216	186.784
	1297.38	19.3469	76.4446	127.34	186.754
	1297.86	19.4231	76.4746	127.459	186.718
	1298.34	19.5003	76.5073	127.574	186.677
	1298.82	19.5767	76.5425	127.685	186.63
	1299.31	19.6508	76.5784	127.792	186.576
	1299.79	19.7217	76.6127	127.896	186.515
	1300.27	19.7902	76.6436	127.996	186.447
	1300.75	19.8583	76.6705	128.093	186.375
	1301.23	19.9277	76.6943	128.187	186.299
	1301.71	19.9989	76.7162	128.278	186.22
	1302.2	20.071	76.7367	128.367	186.139
	1302.68	20.1415	76.7549	128.453	186.055
	1303.16	20.2085	76.7693	128.537	185.969
	1303.64	20.271	76.7782	128.618	185.882
	1304.13	20.3298	76.7815	128.697	185.795
	1304.61	20.3873	76.7805	128.775	185.713
	1305.09	20.446	76.778	128.852	185.638
	1305.57	20.507	76.7759	128.929	185.572
	1306.05	20.5699	76.775	129.006	185.514
	1306.54	20.6329	76.7734	129.084	185.463
	1307.02	20.6938	76.7681	129.163	185.418
	1307.5	20.7513	76.7565	129.243	185.379
	1307.98	20.8062	76.738	129.326	185.346
	1308.46	20.8605	76.715	129.411	185.322
	1308.95	20.9168	76.6922	129.498	185.308
	1309.43	20.9765	76.6749	129.587	185.305
	1309.91	21.0397	76.6664	129.678	185.311
	1310.39	21.1049	76.667	129.771	185.322
	1310.88	21.1698	76.6734	129.864	185.337
	1311.36	21.2325	76.6807	129.956	185.35
	1311.84	21.2923	76.6842	130.047	185.361
	1312.32	21.3497	76.6812	130.135	185.369
	1312.8	21.4057	76.6716	130.22	185.372
	1313.29	21.461	76.6583	130.301	185.373
	1313.77	21.5158	76.6451	130.379	185.369
	1314.25	21.5692	76.6356	130.454	185.362
	1314.73	21.6206	76.6321	130.526	185.352
	1315.21	21.6701	76.6358	130.597	185.339
	1315.7	21.7188	76.647	130.665	185.325
	1316.18	21.7684	76.6654	130.73	185.31
	1316.66	21.8202	76.6901	130.792	185.295
	1317.14	21.8745	76.7188	130.849	185.28
	1317.62	21.9301	76.7477	130.901	185.262
	1318.11	21.9847	76.772	130.947	185.238
	1318.59	22.036	76.7869	130.987	185.208
	1319.07	22.083	76.7902	131.02	185.173
	1319.55	22.1262	76.7826	131.046	185.136
	1320.04	22.1675	76.7689	131.066	185.1
	1320.52	22.2093	76.7555	131.081	185.07
	1321	22.2528	76.7485	131.094	185.048
	1321.48	22.2979	76.7515	131.105	185.034
	1321.96	22.3434	76.7643	131.115	185.027
	1322.45	22.3878	76.7837	131.127	185.026
	1322.93	22.4302	76.8056	131.139	185.03
	1323.41	22.4711	76.8269	131.152	185.039
	1323.89	22.512	76.8464	131.167	185.056
	1324.38	22.5544	76.8651	131.183	185.083
	1324.86	22.5994	76.8849	131.2	185.118
	1325.34	22.6464	76.9067	131.22	185.162
	1325.82	22.6941	76.9296	131.242	185.211
	1326.3	22.7405	76.9508	131.266	185.263
	1326.79	22.7847	76.9674	131.292	185.316
	1327.27	22.8269	76.9774	131.317	185.369
	1327.75	22.8681	76.9809	131.341	185.423
	1328.23	22.91	76.9801	131.363	185.477
	1328.71	22.9534	76.9778	131.382	185.53
	1329.2	22.9977	76.9754	131.399	185.583
	1329.68	23.0417	76.9724	131.412	185.631
	1330.16	23.0837	76.9667	131.421	185.673
	1330.64	23.1228	76.9553	131.423	185.708
	1331.12	23.1594	76.9371	131.416	185.737
	1331.61	23.1952	76.9134	131.399	185.761
	1332.09	23.2321	76.8883	131.369	185.783
	1332.57	23.2718	76.8668	131.326	185.803
	1333.05	23.3144	76.8532	131.265	185.822
	1333.54	23.3591	76.8495	131.185	185.84
	1334.02	23.4046	76.8557	131.079	185.856
	1334.5	23.4501	76.8708	130.939	185.87
	1334.98	23.4956	76.8941	130.756	185.883
	1335.46	23.5422	76.9267	130.518	185.895
	1335.95	23.5912	76.9704	130.212	185.906
	1336.43	23.6435	77.0266	129.821	185.913
	1336.91	23.6983	77.0936	129.323	185.91
	1337.39	23.7536	77.1654	128.69	185.885
	1337.87	23.8064	77.2314	127.889	185.824
	1338.36	23.8535	77.2781	126.89	185.709
	1338.84	23.8926	77.2935	125.677	185.523
	1339.32	23.9232	77.2715	124.26	185.251
	1339.8	23.9462	77.2153	122.688	184.89
	1340.29	23.9639	77.137	121.041	184.449
	1340.77	23.9789	77.0527	119.415	183.947
	1341.25	23.9933	76.9771	117.905	183.417
	1341.73	24.0084	76.9194	116.591	182.893
	1342.21	24.0252	76.8824	115.533	182.413
	1342.69	24.0446	76.8648	114.778	182.015
	1343.18	24.0675	76.8634	114.355	181.729
	1343.66	24.0943	76.8748	114.275	181.58
	1344.14	24.1247	76.8958	114.523	181.574
	1344.62	24.1575	76.9235	115.057	181.702
	1345.11	24.191	76.9549	115.812	181.937
	1345.59	24.2239	76.9874	116.71	182.24
	1346.07	24.2559	77.019	117.675	182.573
	1346.55	24.2876	77.0485	118.64	182.901
	1347.03	24.3204	77.0758	119.559	183.2
	1347.52	24.3555	77.1015	120.404	183.459
	1348	24.3931	77.1255	121.164	183.675
	1348.48	24.4319	77.1472	121.837	183.849
	1348.96	24.4697	77.1647	122.43	183.988
	1349.44	24.5041	77.1762	122.953	184.098
	1349.93	24.5343	77.1809	123.417	184.186
	1350.41	24.5606	77.1804	123.834	184.26
	1350.89	24.5852	77.1784	124.211	184.327
	1351.37	24.6107	77.1796	124.552	184.394
	1351.86	24.639	77.1875	124.857	184.464
	1352.34	24.6705	77.2026	125.123	184.538
	1352.82	24.7044	77.222	125.342	184.616
	1353.3	24.7388	77.2397	125.506	184.692
	1353.78	24.7719	77.249	125.605	184.764
	1354.27	24.803	77.2456	125.626	184.829
	1354.75	24.8323	77.2285	125.559	184.885
	1355.23	24.8611	77.2007	125.392	184.929
	1355.71	24.8903	77.168	125.121	184.961
	1356.19	24.9203	77.1358	124.745	184.981
	1356.68	24.9509	77.1079	124.277	184.989
	1357.16	24.9813	77.0858	123.741	184.986
	1357.64	25.0112	77.07	123.171	184.98
	1358.12	25.041	77.0617	122.614	184.978
	1358.61	25.072	77.0635	122.12	184.994
	1359.09	25.1057	77.0791	121.735	185.036
	1359.57	25.1429	77.1115	121.495	185.116
	1360.05	25.1831	77.1598	121.424	185.235
	1360.53	25.2242	77.2175	121.526	185.392
	1361.02	25.2625	77.2719	121.794	185.58
	1361.5	25.2943	77.306	122.207	185.788
	1361.98	25.3165	77.3037	122.732	186.002
	1362.46	25.3285	77.2574	123.327	186.209
[truncated: 5,471 more rows]

## Sheet: Figure 3
Figure 3d		Fe Release (%)				Figure 3g		Absorbance (a.u.)					Figure 3m					Figure 3n		Intensity (a.u.)
	Time (h)	pH = 6.5	pH = 7.4				Wavenumber (cm-1)	0 h	10 h	20 h				Raman shift (cm-1)	Intensity (a.u.)				Binding Energy (eV)	Raw Intensity	Fe 2p1/2	Fe (III) 2p3/2	Fe (II) 2p3/2	Background
	2	13.8	4.4				200	1.2822	1.30235	1.21458				3999.98	-98.783				735	5038.47	5067.51	5045.95	5045.31	5038.47
	4	21.8	9.2				200.5	1.29263	1.32362	1.23708				3998.84	10.0338				734.95	4933.29	5067.78	5045.98	5045.34	5038.47
	6	36.7	11				201	1.31324	1.35547	1.27066				3997.7	-57.5162				734.9	4935.24	5068.54	5046.51	5045.86	5038.96
	8	46.8	13.4				201.5	1.33272	1.38453	1.31389				3996.55	134.249				734.85	4966.67	5069.3	5047.03	5046.38	5039.45
	10	54.8	15.1				202	1.35902	1.41394	1.34621				3995.41	-48.7252				734.8	5086.93	5069.92	5047.41	5046.75	5039.79
	12	63.7	16.9				202.5	1.37916	1.44529	1.38652				3994.26	-29.191				734.75	5016.46	5069.98	5047.23	5046.56	5039.57
	24	71.1	20.2				203	1.40258	1.47866	1.41988				3993.12	84.3254				734.7	5001.92	5070.38	5047.37	5046.69	5039.68
	36	73.4	22.5				203.5	1.42358	1.51361	1.4638				3991.98	35.8505				734.65	4970.4	5070.84	5047.58	5046.9	5039.85
	48	76.2	25.1				204	1.45065	1.54678	1.50451				3990.83	11.8971				734.6	5103.29	5071.46	5047.94	5047.25	5040.18
	60	78.9	26.8				204.5	1.47863	1.58132	1.54337				3989.69	-49.8383				734.55	5092.96	5071.47	5047.69	5046.99	5039.89
							205	1.50255	1.61568	1.58152				3988.54	194.871				734.5	4962.97	5071.52	5047.48	5046.77	5039.64
							205.5	1.52257	1.65804	1.61733				3987.4	51.0296				734.45	5072.28	5072.18	5047.87	5047.16	5040
							206	1.5458	1.6957	1.6554				3986.25	21.5266				734.4	5123.89	5072.34	5047.76	5047.04	5039.85
							206.5	1.56279	1.72861	1.69368				3985.11	14.9616				734.35	4990.32	5072.26	5047.4	5046.67	5039.45
							207	1.57747	1.75355	1.73055				3983.96	-18.8816				734.3	5153.72	5072.81	5047.67	5046.93	5039.68
							207.5	1.58817	1.78772	1.77232				3982.81	107.421				734.25	5146.35	5072.6	5047.18	5046.43	5039.15
							208	1.60656	1.8223	1.81253				3981.67	53.4643				734.2	4991	5072.43	5046.71	5045.96	5038.64
							208.5	1.62112	1.85293	1.84492				3980.52	116.009				734.15	5071.31	5072.98	5046.98	5046.21	5038.87
							209	1.63919	1.87739	1.87072				3979.37	53.4447				734.1	5104.32	5073.17	5046.86	5046.09	5038.71
							209.5	1.65042	1.90358	1.90555				3978.23	59.3793				734.05	5046.25	5073.21	5046.6	5045.81	5038.41
							210	1.66645	1.92777	1.93808				3977.08	18.5868				734	5186.31	5073.52	5046.6	5045.81	5038.37
							210.5	1.67393	1.95032	1.97113				3975.93	-36.2777				733.95	5059.08	5073.18	5045.95	5045.15	5037.68
							211	1.68704	1.97685	1.98892				3974.79	-0.81081				733.9	4990.4	5073.44	5045.89	5045.08	5037.58
							211.5	1.69503	2.00408	2.01493				3973.64	33.4181				733.85	5166.61	5074.02	5046.15	5045.33	5037.8
							212	1.70865	2.02404	2.04172				3972.49	73.203				733.8	5079.52	5073.79	5045.59	5044.76	5037.19
							212.5	1.71323	2.03536	2.06382				3971.34	-45.1371				733.75	5092.14	5073.96	5045.43	5044.59	5036.99
							213	1.71973	2.04146	2.06696				3970.19	-32.0528				733.7	5035.54	5074.09	5045.21	5044.37	5036.74
							213.5	1.71524	2.05024	2.08016				3969.04	70.6175				733.65	4972.31	5074.48	5045.26	5044.4	5036.74
							214	1.71511	2.05291	2.08382				3967.89	38.7796				733.6	5032.89	5075.17	5045.61	5044.74	5037.04
							214.5	1.70839	2.05109	2.094				3966.75	-110.462				733.55	5071.72	5075.59	5045.67	5044.79	5037.06
							215	1.69996	2.04782	2.10038				3965.6	-131.509				733.5	5070.97	5075.83	5045.55	5044.66	5036.9
							215.5	1.68471	2.03851	2.10205				3964.45	112.897				733.45	5102.31	5076.09	5045.44	5044.54	5036.74
							216	1.66715	2.03306	2.09614				3963.3	-41.7231				733.4	5055.67	5076.19	5045.17	5044.27	5036.43
							216.5	1.64837	2.01437	2.07908				3962.15	50.754				733.35	5106.84	5076.53	5045.12	5044.21	5036.34
							217	1.62393	1.99811	2.05517				3961	35.3778				733.3	5103.91	5076.63	5044.84	5043.91	5036.01
							217.5	1.60208	1.9715	2.03445				3959.84	-101.891				733.25	5071.04	5076.75	5044.57	5043.63	5035.69
							218	1.57381	1.94376	2.00602				3958.69	-34.3008				733.2	5130.47	5077.03	5044.45	5043.5	5035.53
							218.5	1.54243	1.90529	1.97442				3957.54	-86.6574				733.15	5088.68	5077.04	5044.05	5043.09	5035.08
							219	1.50902	1.86576	1.94444				3956.39	-62.9208				733.1	4987.73	5077.25	5043.84	5042.87	5034.83
							219.5	1.4712	1.81835	1.89974				3955.24	68.23				733.05	4998.99	5077.94	5044.11	5043.13	5035.05
							220	1.43313	1.77213	1.8568				3954.09	24.5629				733	5016	5078.58	5044.32	5043.33	5035.22
							220.5	1.38668	1.72551	1.80772				3952.94	114.427				732.95	5056.68	5079.15	5044.46	5043.46	5035.31
							221	1.35081	1.6823	1.75953				3951.78	108.216				732.9	5137.02	5079.54	5044.41	5043.4	5035.21
							221.5	1.31138	1.62911	1.70554				3950.63	91.9346				732.85	5034.21	5079.57	5043.98	5042.95	5034.73
							222	1.27604	1.57137	1.64664				3949.48	110.94				732.8	4974.39	5080.08	5044.03	5042.99	5034.74
							222.5	1.23166	1.50482	1.58018				3948.33	-71.4303				732.75	5148.82	5080.88	5044.36	5043.31	5035.02
							223	1.18705	1.44313	1.51373				3947.17	-32.3767				732.7	5080.63	5080.87	5043.88	5042.82	5034.49
							223.5	1.13704	1.37051	1.43278				3946.02	1.23116				732.65	5171.3	5081.19	5043.71	5042.64	5034.27
							224	1.08769	1.30023	1.35633				3944.87	71.2882				732.6	5085.53	5081.09	5043.12	5042.03	5033.63
							224.5	1.04655	1.23705	1.29028				3943.71	-20.702				732.55	5034.29	5081.4	5042.93	5041.83	5033.39
							225	1.00981	1.1819	1.23183				3942.56	124.976				732.5	5029.8	5081.96	5042.97	5041.86	5033.38
							225.5	0.97578	1.12683	1.17113				3941.4	3.50039				732.45	5238.5	5082.55	5043.04	5041.92	5033.4
							226	0.93879	1.06829	1.1058				3940.25	-23.6749				732.4	5232.11	5082.18	5042.13	5040.99	5032.44
							226.5	0.90348	1.01201	1.04103				3939.1	137.625				732.35	5084.73	5081.84	5041.25	5040.1	5031.5
							227	0.87316	0.95843	0.97937				3937.94	116.874				732.3	5254.37	5082.19	5041.05	5039.89	5031.25
							227.5	0.84295	0.90839	0.91647				3936.79	100.585				732.25	5075.53	5081.77	5040.06	5038.88	5030.2
							228	0.81385	0.85827	0.85505				3935.63	104.056				732.2	5005.74	5082.18	5039.9	5038.71	5029.99
							228.5	0.78518	0.81399	0.79669				3934.47	99.0559				732.15	5111.24	5082.94	5040.06	5038.86	5030.11
							229	0.76147	0.77103	0.74748				3933.32	107.987				732.1	5218.96	5083.21	5039.74	5038.52	5029.73
							229.5	0.74115	0.73599	0.70018				3932.16	-13.2139				732.05	5145.58	5082.99	5038.9	5037.68	5028.84
							230	0.7226	0.70171	0.65793				3931.01	88.7752				732	5140	5083.12	5038.41	5037.17	5028.29
							230.5	0.70621	0.67073	0.61738				3929.85	15.1069				731.95	5186.65	5083.29	5037.94	5036.69	5027.77
							231	0.68965	0.63939	0.58152				3928.69	-83.4574				731.9	5051.91	5083.25	5037.26	5035.98	5027.02
							231.5	0.67646	0.61329	0.54978				3927.54	103.738				731.85	5150.99	5083.85	5037.19	5035.91	5026.91
							232	0.66312	0.58892	0.52022				3926.38	50.5089				731.8	5102.55	5084.01	5036.67	5035.37	5026.32
							232.5	0.65404	0.56907	0.4951				3925.22	-91.839				731.75	5092.67	5084.4	5036.37	5035.06	5025.97
							233	0.64418	0.55026	0.47198				3924.06	57.7668				731.7	5080.42	5084.85	5036.11	5034.78	5025.65
							233.5	0.63743	0.53527	0.45316				3922.91	41.7936				731.65	5109.99	5085.38	5035.91	5034.57	5025.4
							234	0.63111	0.52136	0.43559				3921.75	-24.4755				731.6	5080.83	5085.78	5035.58	5034.22	5025
							234.5	0.62659	0.50995	0.42098				3920.59	11.3764				731.55	5156.91	5086.33	5035.38	5034	5024.74
							235	0.62281	0.4996	0.40737				3919.43	116.483				731.5	5210.89	5086.54	5034.81	5033.42	5024.12
							235.5	0.62018	0.49191	0.39618				3918.27	120.988				731.45	5215.75	5086.52	5034	5032.59	5023.24
							236	0.61753	0.48444	0.38526				3917.11	124.958				731.4	5295.79	5086.48	5033.16	5031.73	5022.34
							236.5	0.61538	0.4797	0.37719				3915.96	164.272				731.35	5132.11	5086.09	5031.94	5030.5	5021.06
							237	0.61403	0.47398	0.37005				3914.79	212.922				731.3	5180.75	5086.48	5031.48	5030.02	5020.54
							237.5	0.61329	0.47006	0.36509				3913.64	2.02364				731.25	5170.46	5086.65	5030.79	5029.32	5019.79
							238	0.61315	0.46543	0.36008				3912.48	140.701				731.2	5238.78	5086.89	5030.15	5028.66	5019.08
							238.5	0.6132	0.46318	0.35697				3911.32	128.174				731.15	5170.98	5086.83	5029.18	5027.67	5018.05
							239	0.61427	0.46051	0.35379				3910.16	4.58697				731.1	5262.02	5087.11	5028.52	5027	5017.33
							239.5	0.61565	0.46046	0.35233				3909	183.837				731.05	5197.77	5086.98	5027.44	5025.9	5016.19
							240	0.61786	0.46015	0.35169				3907.83	110.368				731	5194.32	5087.16	5026.65	5025.1	5015.34
							240.5	0.62043	0.46116	0.35245				3906.67	59.0137				730.95	5248.94	5087.39	5025.88	5024.31	5014.5
							241	0.62344	0.46159	0.35349				3905.51	59.1908				730.9	5104.62	5087.38	5024.85	5023.25	5013.4
							241.5	0.62627	0.46328	0.35534				3904.35	-32.6886				730.85	5205.04	5088.07	5024.49	5022.88	5012.97
							242	0.63006	0.46625	0.35836				3903.19	-90.9036				730.8	5150.07	5088.31	5023.65	5022.02	5012.07
							242.5	0.63419	0.46978	0.36176				3902.03	128.652				730.75	5323.42	5088.83	5023.07	5021.43	5011.42
							243	0.63914	0.47386	0.36595				3900.86	102.114				730.7	5151.95	5088.57	5021.68	5020.01	5009.96
							243.5	0.64253	0.47683	0.3692				3899.7	-36.587				730.65	5349.54	5089.14	5021.08	5019.4	5009.29
							244	0.64667	0.48102	0.37381				3898.54	45.2992				730.6	5418.38	5088.8	5019.56	5017.85	5007.7
							244.5	0.64989	0.48482	0.37872				3897.38	20.1268				730.55	5386.63	5088.17	5017.7	5015.98	5005.77
							245	0.65559	0.48953	0.38558				3896.21	71.413				730.5	5222.98	5087.71	5015.99	5014.24	5003.99
							245.5	0.66056	0.49476	0.39235				3895.05	46.1963				730.45	5176.93	5088.04	5015.03	5013.27	5002.96
							246	0.66678	0.50139	0.40014				3893.89	177.449				730.4	5329.41	5088.62	5014.29	5012.5	5002.14
							246.5	0.67285	0.50734	0.40755				3892.72	52.7764				730.35	5175	5088.52	5012.83	5011.02	5000.61
							247	0.67868	0.51319	0.41501				3891.56	84.8956				730.3	5228.54	5089.17	5012.08	5010.25	4999.79
							247.5	0.68444	0.51885	0.42207				3890.39	130.072				730.25	5201.39	5089.6	5011.08	5009.23	4998.72
							248	0.68986	0.52776	0.43136				3889.23	-2.7433				730.2	5216.28	5090.2	5010.21	5008.34	4997.77
							248.5	0.69599	0.53578	0.44102				3888.07	20.2663				730.15	5224.96	5090.77	5009.26	5007.37	4996.74
							249	0.70238	0.54474	0.45115				3886.9	41.7067				730.1	5208.06	5091.33	5008.27	5006.35	4995.68
							249.5	0.70824	0.552	0.45985				3885.74	-32.7782				730.05	5096.51	5092.01	5007.35	5005.41	4994.68
							250	0.71315	0.55956	0.46889				3884.57	102.055				730	5329.23	5093.25	5006.94	5004.99	4994.2
							250.5	0.71841	0.56619	0.47691				3883.4	-57.3668				729.95	5294.86	5093.45	5005.45	5003.47	4992.63
							251	0.72372	0.57394	0.48588				3882.24	-29.0328				729.9	5302.4	5093.85	5004.11	5002.11	4991.21
							251.5	0.72963	0.58238	0.49527				3881.07	2.0987				729.85	5202.51	5094.26	5002.73	5000.71	4989.76
							252	0.73553	0.59223	0.50498				3879.91	73.9395				729.8	5362.01	5095.18	5001.82	4999.77	4988.76
							252.5	0.74117	0.60135	0.51525				3878.74	90.5987				729.75	5357.85	5095.4	5000.15	4998.07	4987.01
							253	0.74728	0.60984	0.52596				3877.57	131.29				729.7	5333.11	5095.69	4998.49	4996.39	4985.27
							253.5	0.75266	0.6175	0.53745				3876.41	134.934				729.65	5203.4	5096.14	4996.94	4994.82	4983.64
							254	0.75771	0.62522	0.54865				3875.24	83.7588				729.6	5276.95	5097.26	4996	4993.85	4982.61
							254.5	0.76285	0.63353	0.55916				3874.07	-1.81266				729.55	5234.82	5098.08	4994.7	4992.52	4981.23
							255	0.76738	0.6417	0.56911				3872.9	2.49702				729.5	5255.03	5099.15	4993.6	4991.4	4980.04
							255.5	0.77242	0.65029	0.57925				3871.74	-82.3745				729.45	5303.91	5100.19	4992.39	4990.17	4978.75
							256	0.77701	0.6585	0.58985				3870.57	158.016				729.4	5404.79	5101.06	4990.95	4988.7	4977.23
							256.5	0.78083	0.66657	0.6013				3869.4	99.7478				729.35	5339.86	5101.51	4989.04	4986.76	4975.22
							257	0.78484	0.67529	0.61214				3868.23	14.0412				729.3	5221.56	5102.33	4987.42	4985.11	4973.51
							257.5	0.78853	0.68351	0.62242				3867.06	-79.095				729.25	5271.74	5103.77	4986.34	4984.01	4972.35
							258	0.79272	0.69212	0.63334				3865.89	84.4112				729.2	5181.27	5105.04	4985.03	4982.67	4970.94
							258.5	0.79562	0.69983	0.64319				3864.72	33.2066				729.15	5277.68	5106.8	4984.13	4981.74	4969.96
							259	0.79912	0.70844	0.65403				3863.55	-13.2878				729.1	5375.8	5108.18	4982.78	4980.36	4968.52
							259.5	0.8021	0.71606	0.66422				3862.38	26.0757				729.05	5258.06	5109.18	4980.96	4978.52	4966.61
							260	0.8047	0.72263	0.67371				3861.21	-160.074				729	5332.65	5110.8	4979.69	4977.21	4965.24
							260.5	0.80544	0.72841	0.68142				3860.04	-67.3107				728.95	5226.18	5112.14	4978.06	4975.56	4963.52
							261	0.80594	0.73436	0.6887				3858.87	38.3721				728.9	5151.36	5114.06	4976.93	4974.39	4962.29
							261.5	0.8067	0.74079	0.69661				3857.7	63.8632				728.85	5217.91	5116.42	4976.14	4973.57	4961.4
							262	0.80761	0.74737	0.70545				3856.53	42.8723				728.8	5238.76	5118.55	4975.03	4972.43	4960.2
							262.5	0.8076	0.75239	0.71255				3855.36	-110.24				728.75	5208.04	5120.67	4973.82	4971.19	4958.89
							263	0.80719	0.75654	0.7206				3854.19	-27.1403				728.7	5238.1	5123.02	4972.75	4970.09	4957.72
							263.5	0.80662	0.7604	0.72692				3853.02	105.807				728.65	5237.74	5125.32	4971.54	4968.85	4956.41
							264	0.80566	0.76436	0.73414				3851.85	202.728				728.6	5279.02	5127.71	4970.32	4967.6	4955.09
							264.5	0.80491	0.76763	0.73931				3850.67	-24.8606				728.55	5171.25	5130.01	4968.9	4966.15	4953.57
							265	0.80266	0.77032	0.74502				3849.5	147.614				728.5	5256.17	5132.9	4967.98	4965.19	4952.55
							265.5	0.80093	0.77214	0.75013				3848.33	-15.8541				728.45	5234.21	5135.5	4966.66	4963.84	4951.13
							266	0.79884	0.77459	0.75495				3847.16	42.0385				728.4	5228.63	5138.3	4965.44	4962.58	4949.8
							266.5	0.79756	0.77607	0.75934				3845.98	28.6048				728.35	5510.85	5141.23	4964.24	4961.35	4948.49
							267	0.79459	0.77747	0.7628				3844.81	113.24				728.3	5292.24	5142.94	4961.71	4958.78	4945.85
							267.5	0.79089	0.77813	0.76571				3843.64	168.21				728.25	5236.49	5145.78	4960.2	4957.23	4944.23
							268	0.78569	0.77741	0.76808				3842.46	42.6278				728.2	5402.24	5148.99	4958.94	4955.94	4942.86
							268.5	0.78217	0.77712	0.76982				3841.29	-66.2318				728.15	5264.51	5151.52	4956.89	4953.85	4940.71
							269	0.77796	0.77538	0.77108				3840.12	-25.6806				728.1	5344.96	5154.83	4955.48	4952.41	4939.19
							269.5	0.77501	0.77442	0.77168				3838.94	-52.8688				728.05	5302.25	5157.86	4953.69	4950.58	4937.29
							270	0.77045	0.7722	0.7716				3837.77	72.4052				728	5228.24	5161.2	4952.1	4948.95	4935.58
							270.5	0.76559	0.77004	0.77131				3836.59	-44.9479				727.95	5235.21	5165.01	4950.84	4947.65	4934.2
							271	0.76081	0.76739	0.77025				3835.42	-10.6412				727.9	5360.58	5168.91	4949.55	4946.32	4932.79
							271.5	0.7561	0.76455	0.76812				3834.24	69.1136				727.85	5143.56	5172.35	4947.66	4944.39	4930.79
							272	0.75146	0.76097	0.76578				3833.07	57.943				727.8	5203.99	5176.92	4946.78	4943.47	4929.79
							272.5	0.74605	0.75726	0.76227				3831.89	112.184				727.75	5206.38	5181.33	4945.61	4942.26	4928.5
							273	0.7405	0.75348	0.75907				3830.71	-47.0709				727.7	5128.78	5185.86	4944.43	4941.04	4927.2
							273.5	0.73518	0.75006	0.75471				3829.54	189.488				727.65	5219.19	5190.88	4943.61	4940.18	4926.26
							274	0.72961	0.74576	0.75116				3828.36	86.9084				727.6	5232.57	5195.62	4942.36	4938.88	4924.88
							274.5	0.72366	0.74092	0.74641				3827.18	21.348				727.55	5313.38	5200.41	4941.04	4937.52	4923.44
							275	0.71808	0.73532	0.74181				3826.01	-27.0173				727.5	5273.37	5204.96	4939.34	4935.78	4921.61
							275.5	0.71195	0.72921	0.73545				3824.83	35.8623				727.45	5205.9	5209.82	4937.82	4934.21	4919.96
							276	0.70712	0.72289	0.72944				3823.65	-10.395				727.4	5233.16	5215.14	4936.61	4932.95	4918.62
							276.5	0.70117	0.71668	0.72297				3822.48	-47.5632				727.35	5111.2	5220.46	4935.26	4931.56	4917.15
							277	0.69649	0.71138	0.71692				3821.3	89.5827				727.3	5279.21	5226.48	4934.48	4930.74	4916.24
							277.5	0.69119	0.70448	0.70995				3820.12	17.8395				727.25	5345.63	5231.85	4932.91	4929.12	4914.53
							278	0.68614	0.69826	0.70283				3818.94	84.3284				727.2	5325.78	5237.03	4931.03	4927.19	4912.52
							278.5	0.68046	0.69022	0.69436				3817.76	-3.6534				727.15	5337.55	5242.44	4929.23	4925.34	4910.58
							279	0.67544	0.68406	0.68692				3816.58	201.539				727.1	5259.8	5247.93	4927.36	4923.43	4908.57
							279.5	0.66986	0.67681	0.67775				3815.4	194.435				727.05	5259.64	5253.9	4925.85	4921.87	4906.93
							280	0.6643	0.6703	0.66934				3814.23	34.9823				727	5280.01	5259.99	4924.34	4920.31	4905.27
							280.5	0.65836	0.66119	0.65962				3813.05	135.692				726.95	5333.33	5266.12	4922.73	4918.64	4903.52
							281	0.65423	0.65343	0.65154				3811.87	210.707				726.9	5231.06	5272.12	4920.86	4916.72	4901.5
							281.5	0.6497	0.64565	0.64228				3810.69	72.3833				726.85	5287.62	5278.72	4919.46	4915.26	4899.96
							282	0.64494	0.64035	0.63318				3809.51	-38.4559				726.8	5297.63	5285.17	4917.79	4913.54	4898.14
							282.5	0.63848	0.63297	0.62293				3808.33	119.44				726.75	5417.87	5291.68	4916.06	4911.76	4896.27
							283	0.63312	0.62521	0.61379				3807.14	117.882				726.7	5460.69	5297.73	4913.77	4909.41	4893.82
							283.5	0.62775	0.61636	0.60478				3805.96	66.1612				726.65	5383.89	5303.68	4911.26	4906.85	4891.16
							284	0.62395	0.60876	0.59608				3804.78	-32.9485				726.6	5231.58	5310.1	4909.1	4904.63	4888.85
							284.5	0.61869	0.60075	0.58749				3803.6	100.035				726.55	5322.32	5317.31	4907.65	4903.12	4887.25
							285	0.61408	0.59344	0.57875				3802.42	-69.8189				726.5	5249.04	5324.18	4905.77	4901.18	4885.21
							285.5	0.60905	0.58587	0.57045				3801.24	-62.7333				726.45	5475.6	5331.46	4904.22	4899.58	4883.5
							286	0.60489	0.57842	0.56143				3800.06	-33.7004				726.4	5339.08	5337.76	4901.61	4896.9	4880.73
							286.5	0.59972	0.57138	0.55303				3798.87	-98.6656				726.35	5269.67	5344.75	4899.62	4894.85	4878.58
							287	0.5956	0.56521	0.5451				3797.69	6.09382				726.3	5414.01	5352.12	4897.95	4893.12	4876.74
							287.5	0.59103	0.55913	0.53753				3796.51	127.547				726.25	5314.18	5358.84	4895.6	4890.71	4874.22
							288	0.58777	0.5529	0.53012				3795.33	30.5033				726.2	5293.22	5366.05	4893.71	4888.75	4872.16
							288.5	0.5832	0.54582	0.52212				3794.14	117.52				726.15	5343.26	5373.38	4891.9	4886.88	4870.19
							289	0.57875	0.53875	0.51394				3792.96	111.776				726.1	5377.57	5380.48	4889.86	4884.77	4867.97
							289.5	0.57362	0.5315	0.50559				3791.77	70.4814				726.05	5286.81	5387.4	4887.64	4882.49	4865.58
							290	0.5699	0.52564	0.49797				3790.59	111.286				726	5386.65	5394.71	4885.85	4880.62	4863.6
							290.5	0.56605	0.51942	0.48996				3789.41	96.8212				725.95	5335.99	5401.51	4883.57	4878.28	4861.15
							291	0.56163	0.51333	0.48212				3788.22	11.9316				725.9	5524.41	5408.48	4881.53	4876.16	4858.93
							291.5	0.55588	0.50536	0.47339				3787.04	123.984				725.85	5442.08	5414.49	4878.59	4873.15	4855.81
							292	0.55117	0.49864	0.4661				3785.85	96.3055				725.8	5273	5420.77	4876.03	4870.52	4853.06
							292.5	0.54765	0.49235	0.45852				3784.67	23.4597				725.75	5181.79	5427.72	4874.24	4868.66	4851.09
							293	0.54468	0.48667	0.45165				3783.48	-48.0102				725.7	5255.73	5434.95	4872.89	4867.23	4849.54
							293.5	0.54098	0.48064	0.44392				3782.3	88.9731				725.65	5239.42	5441.67	4871.17	4865.44	4847.63
							294	0.53724	0.47465	0.43653				3781.11	59.5477				725.6	5233.41	5448.29	4869.53	4863.72	4845.8
							294.5	0.53382	0.46873	0.42904				3779.92	-112.804				725.55	5603.27	5454.72	4867.91	4862.02	4843.98
							295	0.53055	0.46284	0.42161				3778.74	48.1807				725.5	5581.67	5459.19	4864.55	4858.58	4840.42
							295.5	0.52719	0.45605	0.41407				3777.55	-102.18				725.45	5360.54	5463.48	4861.28	4855.22	4836.94
							296	0.52331	0.44933	0.40581				3776.36	-40.5557				725.4	5280.56	5468.53	4859.02	4852.89	4834.49
							296.5	0.51852	0.44211	0.39766				3775.18	150.124				725.35	5392.68	5473.65	4857.14	4850.92	4832.4
							297	0.51354	0.43514	0.38925				3773.99	18.1543				725.3	5439.24	5477.9	4854.72	4848.42	4829.77
							297.5	0.50907	0.42868	0.38133				3772.8	-95.9864				725.25	5419.35	5481.57	4852.08	4845.69	4826.91
							298	0.50633	0.42252	0.3736				3771.61	-68.1726				725.2	5336.99	5484.95	4849.52	4843.04	4824.14
							298.5	0.50275	0.41608	0.36568				3770.43	-135.23				725.15	5547.5	5488.31	4847.33	4840.76	4821.73
							299	0.49863	0.40956	0.35771				3769.24	-257.827				725.1	5498.07	5490.26	4844.15	4837.49	4818.33
							299.5	0.49385	0.40342	0.34988				3768.05	111.78				725.05	5586.33	5491.98	4841.18	4834.43	4815.14
							300	0.49061	0.39873	0.34388				3766.86	-39.8248				725	5548.21	5492.81	4837.79	4830.95	4811.53
							300.5	0.48723	0.39338	0.33675				3765.67	-9.37072				724.95	5553.6	5493.33	4834.57	4827.62	4808.07
							301	0.48412	0.38831	0.33052				3764.48	58.5131				724.9	5591.99	5493.32	4831.3	4824.27	4804.58
							301.5	0.47955	0.3811	0.32112				3763.29	56.8715				724.85	5372.22	5492.6	4827.85	4820.71	4800.89
							302	0.47601	0.37456	0.31418				3762.1	15.2804				724.8	5527.7	5492.37	4825.4	4818.17	4798.21
							302.5	0.4726	0.36727	0.306				3760.91	51.641				724.75	5620.88	5490.87	4822.23	4814.89	4794.79
							303	0.47024	0.36168	0.29936				3759.72	-128.895				724.7	5454.38	5488.37	4818.6	4811.15	4790.91
							303.5	0.46629	0.35456	0.29145				3758.53	25.4962				724.65	5532.51	5486.09	4815.73	4808.19	4787.8
							304	0.46204	0.34902	0.28334				3757.34	43.0373				724.6	5494.2	5482.87	4812.49	4804.84	4784.31
							304.5	0.45864	0.3422	0.27495				3756.15	-128.258				724.55	5511.71	5479.27	4809.42	4801.65	4780.98
							305	0.45645	0.33693	0.26702				3754.96	28.8206				724.5	5473.75	5475.02	4806.25	4798.37	4777.56
							305.5	0.45376	0.33088	0.25925				3753.77	-48.8368				724.45	5560.79	5470.38	4803.25	4795.26	4774.29
							306	0.45077	0.32618	0.2525				3752.58	83.3341				724.4	5679.99	5464.77	4799.82	4791.72	4770.6
							306.5	0.44756	0.32036	0.2452				3751.39	-62.4769				724.35	5656.28	5458.06	4795.83	4787.61	4766.34
							307	0.44524	0.31465	0.23853				3750.19	-108.656				724.3	5540.44	5450.91	4791.93	4783.59	4762.17
							307.5	0.44341	0.30927	0.23118				3749	8.30126				724.25	5481.29	5443.79	4788.55	4780.09	4758.52
							308	0.44097	0.30445	0.22502				3747.81	0.45695				724.2	5546.89	5436.42	4785.44	4776.86	4755.13
							308.5	0.43885	0.29894	0.21787				3746.62	173.433				724.15	5592.14	5428.26	4782.01	4773.31	4751.42
							309	0.43574	0.29302	0.21145				3745.42	160.85				724.1	5586.27	5419.41	4778.36	4769.52	4747.48
							309.5	0.43387	0.28752	0.2041				3744.23	-76.9791				724.05	5461.59	5410.13	4774.72	4765.75	4743.55
							310	0.43175	0.28357	0.19895				3743.04	-43.3797				724	5557.02	5401	4771.65	4762.55	4740.18
							310.5	0.43065	0.27848	0.19272				3741.84	79.6715				723.95	5510.21	5391.01	4768.11	4758.88	4736.35
							311	0.42929	0.27332	0.18707				3740.65	71.0148				723.9	5461.8	5380.85	4764.79	4755.42	4732.72
							311.5	0.42773	0.26823	0.1811				3739.46	104.613				723.85	5509.75	5370.55	4761.68	4752.17	4729.3
							312	0.42609	0.26445	0.17623				3738.26	94.2128				723.8	5456.78	5359.69	4758.33	4748.68	4725.65
							312.5	0.4245	0.2609	0.17088				3737.07	118.323				723.75	5393.31	5348.77	4755.22	4745.43	4722.22
							313	0.42252	0.25735	0.16533				3735.87	-18.5219				723.7	5381.31	5337.85	4752.39	4742.45	4719.07
							313.5	0.42015	0.25325	0.1593				3734.68	3.76231				723.65	5383.84	5326.72	4749.61	4739.52	4715.97
							314	0.41702	0.2489	0.15399				3733.48	-34.7593				723.6	5515.59	5315.33	4746.81	4736.57	4712.83
							314.5	0.41605	0.24385	0.1488				3732.28	90.2219				723.55	5506.88	5303.12	4743.38	4732.99	4709.07
							315	0.41478	0.2406	0.14434				3731.09	1.35168				723.5	5551.86	5290.75	4739.98	4729.43	4705.33
							315.5	0.41488	0.2371	0.13978				3729.89	111.803				723.45	5507.93	5278	4736.36	4725.65	4701.36
							316	0.4148	0.2349	0.13667				3728.7	-103.695				723.4	5408.47	5265.3	4732.93	4722.05	4697.58
							316.5	0.41491	0.23225	0.13298				3727.5	51.4351				723.35	5328.84	5252.93	4729.95	4718.91	4694.25
							317	0.41408	0.23122	0.13052				3726.3	136.898				723.3	5385.89	5240.83	4727.33	4716.12	4691.27
							317.5	0.41164	0.22852	0.12635				3725.11	3.52928				723.25	5516.91	5228.38	4724.44	4713.06	4688.02
							318	0.41054	0.22618	0.12324				3723.91	53.8449				723.2	5503.84	5215.25	4720.93	4709.37	4684.13
							318.5	0.4091	0.22268	0.11925				3722.71	-5.94713				723.15	5318.75	5202.12	4717.46	4705.72	4680.28
							319	0.40859	0.22007	0.1163				3721.51	38.2636				723.1	5394.27	5189.81	4714.85	4702.93	4677.29
							319.5	0.40631	0.21618	0.11314				3720.31	-145.883				723.05	5484.33	5177.14	4711.88	4699.77	4673.93
							320	0.4048	0.21329	0.11084				3719.12	-177.941				723	5370.99	5164.04	4708.47	4696.17	4670.13
							320.5	0.40346	0.21125	0.10779				3717.92	21.0318				722.95	5270.73	5151.47	4705.59	4693.09	4666.85
							321	0.40368	0.21014	0.10615				3716.72	-10.0072				722.9	5143.26	5139.4	4703.16	4690.47	4664.01
							321.5	0.40436	0.20914	0.10407				3715.52	39.0768				722.85	5327.19	5127.94	4701.33	4688.44	4661.77
							322	0.40403	0.20691	0.10231				3714.32	27.5396				722.8	5155.74	5115.69	4698.63	4685.53	4658.65
							322.5	0.40258	0.20426	0.09864				3713.12	82.6235				722.75	5300.48	5104.29	4696.72	4683.42	4656.32
							323	0.40135	0.20174	0.09645				3711.92	132.219				722.7	5251.79	5092.27	4694.14	4680.61	4653.3
							323.5	0.40078	0.20001	0.09437				3710.72	60.2475				722.65	5166.07	5080.56	4691.77	4678.03	4650.49
							324	0.40093	0.19895	0.09358				3709.52	23.2753				722.6	5218.59	5069.32	4689.8	4675.84	4648.07
							324.5	0.40088	0.19838	0.09215				3708.32	-87.2616				722.55	5141.44	5057.93	4687.58	4673.39	4645.4
							325	0.39953	0.19696	0.09015				3707.12	-32.044				722.5	5088.28	5046.99	4685.71	4671.3	4643.07
							325.5	0.39737	0.1951	0.08812				3705.92	5.47253				722.45	5049.22	5036.41	4684.09	4669.44	4640.98
							326	0.39555	0.19277	0.08618				3704.72	42.0778				722.4	5020.15	5026.11	4682.66	4667.76	4639.07
							326.5	0.39515	0.19179	0.08516				3703.52	-20.0631				722.35	5016.78	5016.05	4681.35	4666.22	4637.28
							327	0.39576	0.19026	0.08485				3702.32	26.322				722.3	5067.46	5006.13	4680.07	4664.68	4635.51
							327.5	0.39538	0.18906	0.08345				3701.11	104.4				722.25	5140.55	4996.09	4678.54	4662.9	4633.48
							328	0.39499	0.18747	0.08275				3699.91	-35.577				722.2	5134.76	4985.83	4676.67	4660.77	4631.1
							328.5	0.39515	0.18791	0.08161				3698.71	222.491				722.15	4975.24	4975.72	4674.83	4658.66	4628.74
							329	0.3951	0.18757	0.08131				3697.51	113.827				722.1	5014.5	4966.47	4673.73	4657.29	4627.12
							329.5	0.39496	0.18735	0.08061				3696.3	18.0171				722.05	5061.66	4957.17	4672.45	4655.73	4625.3
							330	0.39382	0.18553	0.07945				3695.1	86.1888				722	4992.55	4947.78	4670.95	4653.94	4623.26
							330.5	0.39437	0.18452	0.07823				3693.9	194.66				721.95	4910.44	4938.84	4669.77	4652.48	4621.52
							331	0.39522	0.1836	0.0775				3692.69	33.568				721.9	4835.52	4930.42	4668.98	4651.39	4620.17
							331.5	0.39597	0.18283	0.07718				3691.49	41.711				721.85	4962.06	4922.47	4668.55	4650.65	4619.16
							332	0.39452	0.18149	0.07667				3690.29	87.343				721.8	4890.94	4914.07	4667.52	4649.32	4617.55
							332.5	0.39339	0.18123	0.07585				3689.08	47.3685				721.75	5014.35	4906.14	4666.84	4648.32	4616.27
							333	0.39193	0.18028	0.07501				3687.88	192.279				721.7	4890.18	4897.76	4665.58	4646.73	4614.4
							333.5	0.39154	0.17999	0.07432				3686.67	207.241				721.65	4898.07	4890.09	4664.9	4645.73	4613.11
							334	0.39038	0.17823	0.07345				3685.47	143.464				721.6	4963.01	4882.51	4664.19	4644.68	4611.77
							334.5	0.38997	0.17767	0.07281				3684.26	195.835				721.55	4873.66	4874.76	4663.18	4643.32	4610.13
							335	0.39066	0.17763	0.07264				3683.06	127.82				721.5	4901.21	4867.56	4662.6	4642.39	4608.89
							335.5	0.39057	0.17756	0.07245				3681.85	143.938				721.45	4947.71	4860.36	4661.89	4641.32	4607.52
							336	0.39029	0.1769	0.07232				3680.64	85.6661				721.4	4837.49	4853.06	4660.98	4640.03	4605.93
							336.5	0.38932	0.17574	0.07172				3679.44	279.755				721.35	4917.87	4846.4	4660.58	4639.25	4604.84
							337	0.3888	0.17443	0.07113				3678.23	117.486				721.3	4913.16	4839.5	4659.81	4638.1	4603.37
							337.5	0.38817	0.17374	0.07042				3677.02	-19.7589				721.25	4798.55	4832.74	4659.08	4636.96	4601.92
							338	0.38726	0.17278	0.06992				3675.82	302.28				721.2	4808.8	4826.63	4658.89	4636.36	4601
							338.5	0.38673	0.17284	0.06939				3674.61	200.528				721.15	4725.13	4820.6	4658.66	4635.71	4600.02
							339	0.38647	0.17265	0.06876				3673.4	135.271				721.1	4935.03	4815.07	4658.83	4635.46	4599.44
							339.5	0.38663	0.17276	0.06833				3672.19	86.8881				721.05	4880.21	4808.69	4658.03	4634.22	4597.86
							340	0.38667	0.17191	0.06802				3670.99	202.208				721	4808.16	4802.67	4657.5	4633.24	4596.54
							340.5	0.38705	0.17156	0.06849				3669.78	308.339				720.95	4927.68	4797.1	4657.31	4632.59	4595.55
							341	0.38624	0.17109	0.06831				3668.57	252.16				720.9	4896.85	4791.09	4656.58	4631.38	4593.99
							341.5	0.38654	0.17055	0.06795				3667.36	36.734				720.85	4677.18	4785.31	4656	4630.32	4592.57
							342	0.38543	0.16962	0.06706				3666.15	336.429				720.8	4679.53	4780.68	4656.47	4630.28	4592.18
							342.5	0.38475	0.16846	0.06662				3664.94	416.669				720.75	4824.25	4776.14	4656.94	4630.24	4591.77
							343	0.38303	0.16832	0.06649				3663.73	265.306				720.7	4834.65	4771.03	4656.74	4629.52	4590.68
							343.5	0.38246	0.16806	0.06624				3662.52	213.406				720.65	4850.63	4765.97	4656.52	4628.75	4589.53
							344	0.38259	0.16807	0.06591				3661.31	360.386				720.6	4712.96	4760.93	4656.23	4627.91	4588.31
							344.5	0.38307	0.16771	0.06578				3660.1	393.422				720.55	4703.01	4756.64	4656.6	4627.71	4587.72
							345	0.38315	0.16719	0.06577				3658.89	391.537				720.5	4731.93	4752.48	4657.04	4627.56	4587.18
							345.5	0.38249	0.16633	0.06555				3657.68	356.629				720.45	4632.3	4748.29	4657.36	4627.28	4586.51
							346	0.38146	0.16537	0.06525				3656.47	436.318				720.4	4662.38	4744.65	4658.17	4627.47	4586.29
							346.5	0.3813	0.16518	0.06516				3655.26	513.678				720.35	4760.96	4740.96	4658.87	4627.52	4585.93
							347	0.38148	0.16523	0.06516				3654.05	571.476				720.3	4817.53	4736.9	4659.12	4627.12	4585.11
							347.5	0.3814	0.16513	0.06502				3652.84	581.075				720.25	4722.27	4732.65	4659.13	4626.45	4584.02
							348	0.38042	0.16459	0.06422				3651.62	607.954				720.2	4851.51	4728.94	4659.6	4626.23	4583.38
							348.5	0.37984	0.16442	0.06404				3650.41	516.673				720.15	4804.28	4724.69	4659.5	4625.41	4582.12
							349	0.37982	0.16465	0.06381				3649.2	531.18				720.1	4829.94	4720.74	4659.64	4624.81	4581.08
							349.5	0.37939	0.16436	0.06341				3647.99	631.017				720.05	4634.16	4716.75	4659.68	4624.09	4579.91
							350	0.37852	0.16316	0.06302				3646.77	447.336				720	4656.1	4713.75	4660.66	4624.29	4579.65
							350.5	0.37798	0.16256	0.06277				3645.56	563.67				719.95	4702.13	4710.72	4661.58	4624.39	4579.3
							351	0.37744	0.16222	0.06279				3644.35	390.933				719.9	4616.59	4707.54	4662.3	4624.29	4578.72
							351.5	0.37689	0.16225	0.06259				3643.13	553.562				719.85	4689.64	4704.84	4663.46	4624.59	4578.54
							352	0.3764	0.16211	0.06215				3641.92	504.619				719.8	4767.33	4701.85	4664.31	4624.55	4578.02
							352.5	0.37615	0.16163	0.06195				3640.71	579.575				719.75	4776.35	4698.58	4664.83	4624.15	4577.14
							353	0.37577	0.1615	0.06175				3639.49	750.718				719.7	4717.59	4695.32	4665.34	4623.72	4576.2
							353.5	0.37508	0.16113	0.06235				3638.28	840.405				719.65	4730.27	4692.39	4666.15	4623.56	4575.54
							354	0.37433	0.16114	0.06243				3637.06	529.364				719.6	4606.94	4689.46	4666.95	4623.35	4574.81
							354.5	0.37409	0.16131	0.06276				3635.85	682.643				719.55	4718.73	4687.17	4668.36	4623.73	4574.66
							355	0.37394	0.16076	0.06232				3634.63	618.048				719.5	4790.45	4684.41	4669.29	4623.58	4573.99
							355.5	0.3736	0.16074	0.06238				3633.42	819.513				719.45	4855.02	4681.37	4669.92	4623.11	4572.97
							356	0.37319	0.16041	0.06212				3632.2	662.914				719.4	4782.77	4678.08	4670.29	4622.33	4571.65
							356.5	0.37331	0.16061	0.06233				3630.98	647.851				719.35	4717.93	4675.17	4671.04	4621.9	4570.66
							357	0.37307	0.16064	0.06255				3629.77	805.26				719.3	4670.11	4672.61	4672.14	4621.78	4569.97
							357.5	0.37262	0.16068	0.06248				3628.55	754.698				719.25	4807.06	4670.32	4673.5	4621.89	4569.5
							358	0.3714	0.16033	0.06225				3627.33	833.326				719.2	4673.14	4667.44	4674.28	4621.36	4568.39
							358.5	0.37155	0.16016	0.06215				3626.12	666.438				719.15	4720.53	4665.23	4675.73	4621.47	4567.9
							359	0.37187	0.16009	0.0627				3624.9	752.575				719.1	4816.29	4662.83	4677.01	4621.36	4567.18
							359.5	0.37229	0.16012	0.06288				3623.68	826.833				719.05	4676.86	4660.03	4677.9	4620.81	4566.01
							360	0.37148	0.15847	0.06266				3622.46	972.645				719	4758.81	4657.93	4679.49	4620.91	4565.49
							360.5	0.37063	0.15792	0.06242				3621.25	873.395				718.95	4740.7	4655.47	4680.75	4620.64	4564.59
							361	0.369	0.15693	0.06202				3620.03	903.582				718.9	4816.15	4653.14	4682.16	4620.47	4563.76
							361.5	0.36834	0.15784	0.06172				3618.81	946.814				718.85	4620.49	4650.48	4683.28	4619.94	4562.58
							362	0.36765	0.15735	0.0614				3617.59	840.275				718.8	4711.2	4648.78	4685.38	4620.34	4562.3
							362.5	0.36721	0.15715	0.06084				3616.37	807.361				718.75	4683.92	4646.69	4687.11	4620.33	4561.61
							363	0.36707	0.15684	0.06128				3615.15	763.177				718.7	4668.13	4644.76	4689.05	4620.45	4561.03
							363.5	0.366	0.15627	0.06068				3613.93	973.622				718.65	4767.95	4642.93	4691.12	4620.65	4560.53
							364	0.36652	0.15697	0.06132				3612.71	910.563				718.6	4740.54	4640.66	4692.81	4620.4	4559.56
							364.5	0.36547	0.15678	0.06105				3611.49	934.713				718.55	4631.77	4638.55	4694.69	4620.29	4558.71
							365	0.36483	0.15678	0.06108				3610.27	789.912				718.5	4722.08	4636.98	4697.17	4620.69	4558.37
							365.5	0.36357	0.15581	0.06058				3609.05	923.591				718.45	4803.05	4635.01	4699.29	4620.68	4557.6
							366	0.36317	0.15575	0.06042				3607.83	920.491				718.4	4860.16	4632.69	4701.12	4620.3	4556.45
							366.5	0.3632	0.15564	0.06058				3606.61	910.827				718.35	4754	4630.12	4702.77	4619.67	4555.02
							367	0.3637	0.15545	0.06089				3605.39	798.875				718.3	4948.42	4628.08	4705	4619.54	4554.09
							367.5	0.36365	0.15505	0.06087				3604.17	1101.79				718.25	4902.37	4625.14	4706.4	4618.5	4552.24
							368	0.36276	0.15473	0.06102				3602.94	1204.66				718.2	4751.88	4622.43	4708.1	4617.69	4550.6
							368.5	0.36091	0.15427	0.06069				3601.72	1213.37				718.15	4705.07	4620.45	4710.6	4617.6	4549.66
							369	0.36003	0.15424	0.06067				3600.5	1168.11				718.1	4771.8	4618.7	4713.42	4617.73	4548.93
							369.5	0.35947	0.15395	0.06011				3599.28	1004.43				718.05	4839.06	4616.67	4716.02	4617.57	4547.88
							370	0.35902	0.15384	0.06028				3598.05	990.582				718	4743.14	4614.33	4718.4	4617.1	4546.52
							370.5	0.35798	0.15342	0.05986				3596.83	978.175				717.95	4731.59	4612.46	4721.34	4617.09	4545.6
							371	0.35737	0.15323	0.0599				3595.61	1155.48				717.9	4916.48	4610.66	4724.44	4617.15	4544.73
							371.5	0.35693	0.15288	0.05946				3594.38	1160.98				717.85	4722.88	4608.01	4726.78	4616.35	4542.98
							372	0.35637	0.15272	0.05929				3593.16	1155.91				717.8	4921.93	4606.28	4730.14	4616.48	4542.14
							372.5	0.35621	0.15295	0.05923				3591.94	1261.6				717.75	4946.17	4603.63	4732.67	4615.69	4540.36
							373	0.35594	0.15361	0.0594				3590.71	1123.5				717.7	4949.45	4600.88	4735.21	4614.79	4538.46
							373.5	0.35519	0.1527	0.05911				3589.49	1094.77				717.65	4809.87	4598.12	4737.84	4613.89	4536.53
							374	0.35399	0.15212	0.05908				3588.26	1131.3				717.6	4931.92	4596.02	4741.26	4613.65	4535.25
							374.5	0.35274	0.15123	0.05862				3587.04	1119.22				717.55	5028.39	4593.37	4744.22	4612.86	4533.39
							375	0.35268	0.1519	0.05945				3585.81	1023.51				717.5	4986.31	4590.27	4746.85	4611.63	4531.07
							375.5	0.35237	0.15181	0.05947				3584.58	1037.5				717.45	4891.62	4587.37	4749.8	4610.6	4528.93
							376	0.35195	0.15186	0.0598				3583.36	1202.3				717.4	4896.09	4584.92	4753.32	4610.04	4527.23
							376.5	0.35141	0.15155	0.05939				3582.13	1274.13				717.35	4973.28	4582.45	4756.96	4609.47	4525.5
							377	0.3509	0.15118	0.05935				3580.91	1354.68				717.3	4934.83	4579.63	4760.36	4608.55	4523.4
							377.5	0.35122	0.15078	0.05932				3579.68	1269.68				717.25	4898.13	4577	4764.09	4607.82	4521.47
							378	0.34984	0.14996	0.05887				3578.45	1160.26				717.2	4994.82	4574.54	4768.11	4607.29	4519.71
							378.5	0.34897	0.14959	0.05852				3577.23	1070.06				717.15	5079.06	4571.63	4771.83	4606.32	4517.48
							379	0.34812	0.14923	0.05814				3576	1282.53				717.1	4969.49	4568.33	4775.3	4604.97	4514.85
							379.5	0.34786	0.14948	0.05847				3574.77	1184.74				717.05	5013.32	4565.55	4779.42	4604.15	4512.72
							380	0.34716	0.14927	0.0586				3573.54	1288.81				717	5039.64	4562.56	4783.48	4603.14	4510.37
							380.5	0.34507	0.14877	0.05832				3572.32	1238.61				716.95	5050.67	4559.45	4787.56	4602.03	4507.89
							381	0.34408	0.14838	0.05805				3571.09	1437.94				716.9	5032.93	4556.29	4791.73	4600.89	4505.34
							381.5	0.34306	0.14833	0.058				3569.86	1278.11				716.85	4985.25	4553.21	4796.15	4599.84	4502.87
							382	0.34279	0.14835	0.0579				3568.63	1418.14				716.8	5071.53	4550.35	4800.93	4599.04	4500.61
							382.5	0.34195	0.14751	0.05718				3567.4	1252.73				716.75	5047.56	4547.09	4805.46	4597.86	4497.93
							383	0.34146	0.14734	0.0569				3566.17	1366.51				716.7	5097.73	4543.94	4810.25	4596.81	4495.35
							383.5	0.34039	0.14716	0.05673				3564.94	1341.98				716.65	5102.65	4540.55	4814.96	4595.55	4492.53
							384	0.34033	0.14747	0.05688				3563.71	1334.94				716.6	5054.87	4537.13	4819.81	4594.29	4489.67
							384.5	0.33961	0.14727	0.05655				3562.48	1281.38				716.55	5020.37	4533.94	4825.02	4593.27	4487.02
							385	0.33921	0.14686	0.05615				3561.25	1323.01				716.5	5145.9	4530.9	4830.55	4592.45	4484.52
							385.5	0.3381	0.14662	0.05602				3560.02	1528.49				716.45	5138.92	4527.27	4835.65	4591.06	4481.42
							386	0.33748	0.14598	0.05586				3558.79	1441.97				716.4	5017.4	4523.68	4840.92	4589.73	4478.34
							386.5	0.33671	0.14558	0.05607				3557.56	1376.97				716.35	5142.38	4520.64	4846.93	4589	4475.81
							387	0.33591	0.14459	0.05585				3556.33	1396.21				716.3	5031.78	4517.02	4852.49	4587.71	4472.68
							387.5	0.33463	0.1439	0.05538				3555.09	1458.79				716.25	5213.32	4513.9	4858.71	4586.98	4470.06
							388	0.33365	0.14339	0.05458				3553.86	1463.15				716.2	5161.55	4509.94	4864.23	4585.42	4466.58
							388.5	0.33293	0.14351	0.05456				3552.63	1597.16				716.15	5188.55	4506.2	4870.13	4584.14	4463.32
							389	0.33262	0.14371	0.05472				3551.4	1532.34				716.1	5084.27	4502.33	4876.05	4582.77	4459.92
							389.5	0.33226	0.14394	0.05522				3550.17	1424.99				716.05	5188.1	4498.94	4882.57	4581.92	4456.99
							390	0.3314	0.14331	0.05472				3548.93	1396.35				716	5196.95	4495.06	4888.74	4580.62	4453.56
							390.5	0.33103	0.14306	0.05479				3547.7	1434.38				715.95	5201.17	4491.13	4894.99	4579.32	4450.08
							391	0.33027	0.14256	0.05478				3546.46	1577.53				715.9	5216.92	4487.18	4901.34	4578.04	4446.56
							391.5	0.32914	0.14238	0.05473				3545.23	1564.64				715.85	5176.51	4483.13	4907.73	4576.73	4442.94
							392	0.32741	0.14139	0.05381				3544	1541.62				715.8	5191.99	4479.27	4914.4	4575.65	4439.51
							392.5	0.32538	0.14026	0.05298				3542.76	1505.27				715.75	5124.84	4475.32	4921.08	4574.55	4435.98
							393	0.32476	0.13961	0.05258				3541.53	1457.74				715.7	5187.69	4471.68	4928.17	4573.81	4432.75
							393.5	0.32378	0.1392	0.0525				3540.29	1691.47				715.65	5152.77	4467.74	4935.03	4572.82	4429.21
							394	0.32321	0.13927	0.05229				3539.06	1668.94				715.6	5123.1	4463.94	4942.13	4572.07	4425.82
							394.5	0.32155	0.13901	0.05202				3537.82	1528.75				715.55	5203.81	4460.28	4949.4	4571.5	4422.55
							395	0.32033	0.13869	0.05177				3536.59	1595.59				715.5	5184.85	4456.23	4956.33	4570.62	4418.88
							395.5	0.31949	0.13842	0.05171				3535.35	1579.71				715.45	5233.16	4452.26	4963.36	4569.89	4415.29
							396	0.31847	0.13797	0.05164				3534.12	1530.73				715.4	5353.04	4448.05	4970.17	4569	4411.46
							396.5	0.31808	0.13768	0.05135				3532.88	1795.33				715.35	5294.24	4443.27	4976.42	4567.62	4407.04
							397	0.31738	0.13733	0.05123				3531.64	1467.98				715.3	5286.85	4438.74	4982.89	4566.58	4402.88
							397.5	0.31687	0.13718	0.0511				3530.41	1767.61				715.25	5203.95	4434.24	4989.33	4565.65	4398.74
							398	0.31587	0.13714	0.0513				3529.17	1822.96				715.2	5217.61	4430.11	4996.09	4565.2	4394.97
							398.5	0.31476	0.13671	0.05108				3527.93	1569.48				715.15	5236.06	4425.91	5002.69	4564.76	4391.11
							399	0.31407	0.13635	0.05084				3526.69	1508.7				715.1	5126.91	4421.6	5009.08	4564.33	4387.15
							399.5	0.3131	0.13591	0.0504				3525.46	1604.54				715.05	5161.45	4417.8	5015.83	4564.51	4383.68
							400	0.31195	0.13542	0.04996				3524.22	1728.15				715	5222.8	4413.82	5022.25	4564.63	4380.03
							400.5	0.31075	0.13525	0.04967				3522.98	1682.14				714.95	5332.3	4409.54	5028.17	4564.56	4376.08
							401	0.31036	0.13523	0.0499				3521.74	1654.08				714.9	5281.45	4404.73	5033.35	4564.1	4371.6
							401.5	0.30952	0.1346	0.04978				3520.5	1445.02				714.85	5077.2	4400.14	5038.53	4564	4367.33
							402	0.30906	0.13475	0.04979				3519.26	1759.66				714.8	5102.95	4396.5	5044.35	4564.98	4364
							402.5	0.30749	0.13354	0.0491				3518.02	1841.66				714.75	5173.63	4392.73	5049.75	4565.97	4360.54
							403	0.30622	0.13306	0.04858				3516.78	1684.91				714.7	5219.98	4388.61	5054.46	4566.77	4356.73
							403.5	0.305	0.1318	0.04815				3515.54	1809.26				714.65	5318.85	4384.26	5058.58	4567.5	4352.68
							404	0.30417	0.13172	0.04782				3514.3	1968.46				714.6	5374.4	4379.43	5061.83	4567.94	4348.15
							404.5	0.30369	0.13146	0.04761				3513.06	1787.86				714.55	5211.76	4374.33	5064.38	4568.27	4343.34
							405	0.30304	0.13146	0.04768				3511.82	1589.39				714.5	5285.64	4369.97	5067.21	4569.54	4339.27
							405.5	0.30179	0.13127	0.04753				3510.58	1764.44				714.45	5290.61	4365.24	5069.2	4570.65	4334.83
							406	0.30086	0.13113	0.04737				3509.34	1676.75				714.4	5299.27	4360.48	5070.63	4571.93	4330.35
							406.5	0.29962	0.13033	0.04661				3508.1	1798.85				714.35	5229.78	4355.66	5071.48	4573.39	4325.81
							407	0.29932	0.12956	0.0463				3506.86	1920.32				714.3	5220.61	4351.15	5072.08	4575.38	4321.57
							407.5	0.29823	0.12875	0.046				3505.62	1699.17				714.25	5391.48	4346.66	5072.11	4577.65	4317.35
							408	0.29728	0.12854	0.04603				3504.37	1847.06				714.2	5386.55	4341.36	5070.73	4579.36	4312.32
							408.5	0.29545	0.12808	0.04572				3503.13	1846.71				714.15	5325.27	4336.06	5068.74	4581.35	4307.28
							409	0.2945	0.12791	0.04542				3501.89	1817.94				714.1	5329.75	4331.03	5066.38	4583.9	4302.51
							409.5	0.29336	0.12757	0.04525				3500.64	1788.99				714.05	5363.93	4325.96	5063.33	4586.72	4297.69
							410	0.2929	0.12724	0.04504				3499.4	1813.7				714	5190.92	4320.7	5059.45	4589.67	4292.69
							410.5	0.29141	0.1264	0.04466				3498.16	1837.62				713.95	5201.61	4316.24	5055.7	4593.76	4288.48
							411	0.29039	0.12577	0.04425				3496.91	1759.05				713.9	5159.22	4311.72	5051.23	4598.13	4284.2
							411.5	0.28909	0.12557	0.04425				3495.67	1975.14				713.85	5205.72	4307.37	5046.27	4603.06	4280.1
							412	0.28854	0.12535	0.04441				3494.43	1861.72				713.8	5345.8	4302.79	5040.43	4608.15	4275.76
							412.5	0.28778	0.12506	0.04405				3493.18	2028.14				713.75	5354.13	4297.54	5033.26	4612.97	4270.74
							413	0.28703	0.12422	0.04366				3491.94	1974.75				713.7	5356.95	4292.23	5025.39	4618.15	4265.66
							413.5	0.28619	0.12423	0.04345				3490.69	2049.97				713.65	5420.62	4286.88	5016.87	4623.76	4260.55
							414	0.28521	0.124	0.04375				3489.45	1953.35				713.6	5359.99	4281.21	5007.42	4629.54	4255.11
							414.5	0.28383	0.12405	0.04379				3488.2	2036.44				713.55	5326.75	4275.81	4997.64	4636.05	4249.93
							415	0.28284	0.1235	0.04358				3486.95	2107.08				713.5	5317.66	4270.54	4987.43	4643.22	4244.88
							415.5	0.28125	0.12248	0.04289				3485.71	2020.05				713.45	5543.61	4265.29	4976.69	4650.94	4239.85
							416	0.28044	0.1217	0.04222				3484.46	2119.33				713.4	5328.9	4258.96	4964.36	4658.15	4233.73
							416.5	0.27924	0.12126	0.04207				3483.21	1970.95				713.35	5234.85	4253.61	4952.5	4666.94	4228.6
							417	0.27896	0.12121	0.0421				3481.97	1962.2				713.3	5386.49	4248.68	4940.61	4676.75	4223.88
							417.5	0.27805	0.12057	0.04211				3480.72	2120.03				713.25	5424.01	4243.02	4927.55	4686.46	4218.43
							418	0.27717	0.1203	0.04168				3479.47	1953.93				713.2	5571.05	4237.16	4913.89	4696.63	4212.78
							418.5	0.27556	0.11933	0.04101				3478.23	2082.57				713.15	5398.58	4230.59	4899.14	4706.78	4206.41
							419	0.27475	0.11925	0.04077				3476.98	1993.44				713.1	5388.64	4224.8	4884.81	4718.44	4200.82
							419.5	0.27425	0.11831	0.0407				3475.73	2049.64				713.05	5470.55	4219.04	4870.21	4730.83	4195.25
							420	0.27359	0.11852	0.04077				3474.48	1996				713	5330.81	4212.86	4854.91	4743.58	4189.27
							420.5	0.27217	0.11812	0.04058				3473.23	2110.4				712.95	5492.64	4207.31	4839.98	4757.74	4183.92
							421	0.27066	0.11834	0.04068				3471.98	2023.04				712.9	5534.41	4200.99	4824.05	4771.93	4177.79
							421.5	0.26956	0.11752	0.04064				3470.73	2178.67				712.85	5585.35	4194.44	4807.69	4786.76	4171.43
							422	0.26908	0.11734	0.04055				3469.48	2166.52				712.8	5501.05	4187.62	4790.9	4802.16	4164.8
							422.5	0.26817	0.11656	0.03979				3468.24	2022.35				712.75	5582.03	4181.17	4774.34	4818.81	4158.53
							423	0.26746	0.11626	0.03935				3466.99	2124.74				712.7	5601.82	4174.32	4757.26	4835.96	4151.86
							423.5	0.26616	0.11566	0.03869				3465.73	2207.43				712.65	5510.32	4167.34	4739.96	4853.91	4145.06
							424	0.26544	0.11529	0.03868				3464.48	2185.78				712.6	5539.17	4160.76	4722.98	4873.24	4138.66
							424.5	0.2644	0.11535	0.03857				3463.23	2203.29				712.55	5542.02	4154.02	4705.79	4893.34	4132.09
							425	0.26328	0.11512	0.0386				3461.98	2125.49				712.5	5599.03	4147.23	4688.54	4914.38	4125.48
							425.5	0.26189	0.11488	0.03839				3460.73	2172				712.45	5749.32	4140.15	4670.98	4936.13	4118.57
							426	0.2606	0.1141	0.03816				3459.48	2149.04				712.4	5708.28	4132.34	4652.7	4958.15	4110.93
							426.5	0.25973	0.11353	0.03797				3458.23	2221.83				712.35	5585.72	4124.68	4634.59	4981.39	4103.44
							427	0.25898	0.11286	0.03756				3456.98	1897.25				712.3	5599.05	4117.57	4617.08	5006.16	4096.49
							427.5	0.25796	0.11272	0.0371				3455.72	1831.63				712.25	5767.49	4110.36	4599.53	5031.87	4089.45
							428	0.25714	0.1123	0.03702				3454.47	2050.34				712.2	5906.72	4102.33	4581.23	5057.79	4081.58
							428.5	0.25559	0.11188	0.03681				3453.22	2200.62				712.15	5887.21	4093.61	4562.32	5084.05	4073.02
							429	0.25471	0.11109	0.037				3451.96	2076.08				712.1	5814.39	4084.95	4543.55	5111.43	4064.52
							429.5	0.25345	0.11065	0.03665				3450.71	2107.58				712.05	5741.42	4076.59	4525.19	5140.06	4056.31
							430	0.25335	0.11028	0.03657				3449.46	2254.37				712	5771.46	4068.53	4507.25	5169.98	4048.41
							430.5	0.25257	0.10992	0.03616				3448.2	2136.18				711.95	5791.57	4060.3	4489.26	5200.67	4040.33
							431	0.25178	0.10934	0.03591				3446.95	2054.65				711.9	5616.75	4051.94	4471.26	5232.15	4032.12
							431.5	0.25055	0.10892	0.03557				3445.69	2204.02				711.85	5712.81	4044.36	4454.16	5265.31	4024.69
							432	0.2494	0.10852	0.03547				3444.44	2092.8				711.8	5767.5	4036.3	4436.73	5298.76	4016.78
							432.5	0.24849	0.1086	0.03537				3443.18	2177.67				711.75	5859.88	4027.94	4419.15	5332.64	4008.57
							433	0.24751	0.10825	0.03534				3441.93	2213				711.7	6200.73	4019.12	4401.26	5366.72	3999.89
							433.5	0.24697	0.10797	0.03515				3440.67	2086.06				711.65	5934.79	4008.66	4381.87	5399.71	3989.57
							434	0.24605	0.10738	0.03492				3439.42	2143.81				711.6	6015.79	3999.39	4363.83	5434.42	3980.45
							434.5	0.24487	0.10676	0.03441				3438.16	2256.26				711.55	5958.28	3989.71	4345.54	5468.97	3970.91
							435	0.24355	0.10624	0.03407				3436.91	2453.72				711.5	5912.55	3980.26	4327.64	5503.94	3961.59
							435.5	0.24262	0.10584	0.03403				3435.65	2181.75				711.45	5913.48	3970.97	4310.06	5539.1	3952.45
							436	0.24202	0.10548	0.03416				3434.39	2089.84				711.4	5919.79	3961.64	4292.61	5574.06	3943.25
							436.5	0.2411	0.10509	0.0342				3433.13	2223.6				711.35	5852.02	3952.24	4275.23	5608.67	3933.98
							437	0.24045	0.10472	0.03386				3431.88	2168.99				711.3	5972.2	3943.12	4258.31	5642.94	3924.99
							437.5	0.23964	0.10469	0.03374				3430.62	2012.21				711.25	6212.59	3933.39	4240.94	5675.81	3915.39
							438	0.2393	0.10436	0.03352				3429.36	2139.96				711.2	5990.49	3922.49	4222.57	5706.48	3904.62
							438.5	0.23813	0.1037	0.03338				3428.1	2188.61				711.15	5954.58	3912.58	4205.36	5736.85	3894.84
							439	0.23699	0.10314	0.03311				3426.84	2126.08				711.1	6083.93	3902.8	4188.42	5765.82	3885.19
							439.5	0.23574	0.10299	0.03294				3425.59	2157.21				711.05	6007.62	3892.36	4171	5792.25	3874.88
							440	0.23519	0.10332	0.03306				3424.33	1878.44				711	6042.34	3882.24	4154.06	5816.86	3864.88
							440.5	0.23443	0.10302	0.03304				3423.07	2139.92				710.95	5917.77	3871.91	4137.06	5838.85	3854.67
							441	0.23372	0.10238	0.03282				3421.81	2062.41				710.9	5987.54	3862.11	4120.76	5858.67	3845
							441.5	0.23248	0.1011	0.03218				3420.55	1965.45				710.85	5993.64	3851.95	4104.24	5875.19	3834.95
							442	0.23167	0.10065	0.03184				3419.29	2148.61				710.8	6026.69	3841.7	4087.81	5888.37	3824.83
							442.5	0.23072	0.09999	0.03142				3418.03	2175.47				710.75	5883.57	3831.26	4071.33	5897.89	3814.51
							443	0.22972	0.09975	0.03123				3416.77	2033.84				710.7	6032.59	3821.45	4055.62	5904.38	3804.81
							443.5	0.22843	0.09886	0.03092				3415.51	2196.32				710.65	6062.29	3810.89	4039.32	5906.29	3794.36
							444	0.22707	0.09821	0.03077				3414.25	2087.4				710.6	5929.93	3800.14	4022.97	5904.06	3783.73
							444.5	0.22585	0.09753	0.03039				3412.98	2119.23				710.55	6071.6	3789.96	4007.34	5898.33	3773.67
							445	0.22528	0.09736	0.03025				3411.72	2100.29				710.5	6136.49	3779.08	3991.15	5887.78	3762.89
							445.5	0.22454	0.09713	0.02994				3410.46	1920.25				710.45	6041.1	3767.84	3974.74	5872.77	3751.76
							446	0.22392	0.09646	0.02971				3409.2	1927.8				710.4	5946.18	3756.99	3958.87	5854.08	3741.03
							446.5	0.2229	0.09597	0.0294				3407.94	2017.97				710.35	6063.85	3746.55	3943.52	5831.8	3730.69
							447	0.22217	0.09546	0.02932				3406.67	1945.1				710.3	5969.86	3735.5	3927.71	5805.08	3719.75
							447.5	0.22138	0.0952	0.02932				3405.41	1854.21				710.25	5893.86	3724.85	3912.42	5775.07	3709.2
							448	0.22045	0.09445	0.02899				3404.15	2058.23				710.2	5965.95	3714.5	3897.56	5741.89	3698.96
							448.5	0.21946	0.09449	0.02879				3402.88	2033.33				710.15	5994.92	3703.76	3882.44	5705.07	3688.33
							449	0.21852	0.0942	0.02858				3401.62	1853.41				710.1	5801.83	3692.85	3867.26	5665.04	3677.52
							449.5	0.2177	0.09431	0.02876				3400.35	2001.92				710.05	5789.12	3682.78	3853.05	5623.17	3667.56
							450	0.21666	0.0937	0.02878				3399.09	2122.99				710	5938.66	3672.74	3838.97	5578.86	3657.61
							450.5	0.21586	0.09359	0.02883				3397.83	1875.63				709.95	5753.77	3661.94	3824.26	5531.64	3646.92
							451	0.21467	0.09328	0.02847				3396.56	2066.97				709.9	5541.16	3651.97	3810.48	5483.37	3637.04
							451.5	0.214	0.09336	0.02856				3395.3	1977.67				709.85	5661.02	3642.94	3797.76	5434.4	3628.11
							452	0.21329	0.09327	0.02865				3394.03	1787.35				709.8	5636.76	3633.31	3784.54	5383.56	3618.58
							452.5	0.21256	0.093	0.02891				3392.76	1907.36				709.75	5479.77	3623.75	3771.49	5331.72	3609.12
							453	0.21167	0.09264	0.02866				3391.5	1846.33				709.7	5669.59	3614.89	3759.24	5279.77	3600.35
							453.5	0.21097	0.09246	0.02861				3390.23	2001.37				709.65	5446.22	3605.09	3746.15	5226.3	3590.65
							454	0.2103	0.09238	0.02842				3388.97	1877.71				709.6	5521.44	3596.3	3734.16	5173.41	3581.95
							454.5	0.20983	0.09233	0.02853				3387.7	1803.2				709.55	5463.99	3587.11	3721.87	5120.02	3572.86
							455	0.20909	0.092	0.02866				3386.43	1833.18				709.5	5192.53	3578.15	3709.9	5066.85	3563.99
							455.5	0.20859	0.09182	0.02878				3385.17	1922.04				709.45	5283.81	3570.43	3699.25	5015.1	3556.35
							456	0.20776	0.0912	0.02859				3383.9	1797.59				709.4	5272.91	3562.24	3688.22	4963.19	3548.26
							456.5	0.20718	0.09127	0.02838				3382.63	1762.74				709.35	5303.75	3554.06	3677.29	4911.68	3540.17
							457	0.20615	0.09081	0.02819				3381.36	1757.82				709.3	5214.29	3545.71	3666.25	4860.59	3531.9
							457.5	0.2054	0.09069	0.02833				3380.09	1770.38				709.25	5090.77	3537.73	3655.68	4810.53	3524.01
							458	0.20448	0.08989	0.02797				3378.82	1732.48				709.2	5079.47	3530.3	3645.72	4761.74	3516.67
							458.5	0.20386	0.08963	0.02792				3377.56	1815.46				709.15	5032.67	3522.89	3635.86	4713.78	3509.34
							459	0.203	0.08911	0.0275				3376.29	1663.08				709.1	5088.76	3515.66	3626.25	4666.81	3502.2
							459.5	0.20202	0.08878	0.02742				3375.02	1738.01				709.05	4880.94	3508.14	3616.42	4620.5	3494.76
							460	0.20113	0.08842	0.02725				3373.75	1753.29				709	4852.48	3501.55	3607.59	4576.07	3488.26
							460.5	0.20021	0.08826	0.02722				3372.48	1815.52				708.95	4818.01	3495.07	3598.94	4532.73	3481.86
							461	0.19952	0.08813	0.02719				3371.21	1433.39				708.9	4569.39	3488.73	3590.47	4490.52	3475.6
							461.5	0.19898	0.08804	0.02704				3369.94	1689.69				708.85	4598.37	3483.52	3583.21	4450.42	3470.47
							462	0.19825	0.08754	0.02669				3368.67	1459.09				708.8	4615.62	3478.15	3575.84	4411.23	3465.18
							462.5	0.19746	0.08707	0.02642				3367.39	1680.05				708.75	4525.83	3472.68	3568.43	4372.97	3459.79
							463	0.19658	0.08647	0.02635				3366.12	1427.28				708.7	4581.67	3467.6	3561.47	4336.14	3454.79
							463.5	0.19608	0.08655	0.02675				3364.85	1749.16				708.65	4450.47	3462.24	3554.28	4300.05	3449.51
							464	0.19536	0.08659	0.02689				3363.58	1494.3				708.6	4388.97	3457.47	3547.72	4265.55	3444.82
							464.5	0.19483	0.08661	0.02694				3362.31	1560.24				708.55	4476.6	3452.96	3541.49	4232.35	3440.39
							465	0.19388	0.08603	0.02651				3361.03	1598.49				708.5	4376.71	3448.03	3534.88	4199.74	3435.53
							465.5	0.19326	0.08565	0.02623				3359.76	1740.69				708.45	4349.6	3443.54	3528.75	4168.55	3431.12
							466	0.1924	0.08498	0.02591				3358.49	1471.17				708.4	4318.69	3439.16	3522.78	4138.44	3426.81
							466.5	0.19179	0.08454	0.02577				3357.22	1562.61				708.35	4185.8	3434.9	3516.98	4109.38	3422.63
							467	0.19097	0.08409	0.02567				3355.94	1657.49				708.3	4147.44	3431.25	3511.82	4081.88	3419.05
							467.5	0.19019	0.08408	0.02571				3354.67	1521.86				708.25	4117.33	3427.76	3506.87	4055.45	3415.64
							468	0.18977	0.08403	0.02562				3353.39	1582.18				708.2	4137.42	3424.4	3502.08	4030.04	3412.35
							468.5	0.18901	0.0838	0.02542				3352.12	1541.19				708.15	4058.84	3420.93	3497.23	4005.38	3408.95
							469	0.18822	0.08336	0.02505				3350.85	1430.24				708.1	4246.01	3417.81	3492.76	3981.89	3405.9
							469.5	0.18716	0.08308	0.02486				3349.57	1437.47				708.05	4167.39	3413.8	3487.43	3958.35	3401.96
							470	0.18656	0.08264	0.02491				3348.29	1410.34				708	4085.67	3410.15	3482.5	3935.95	3398.37
							470.5	0.186	0.08239	0.02499				3347.02	1488.41				707.95	3971.22	3406.85	3477.96	3914.68	3395.15
							471	0.18532	0.0821	0.02514				3345.74	1608.67				707.9	4047.84	3404.09	3473.97	3894.67	3392.45
							471.5	0.18461	0.08216	0.02503				3344.47	1433.89				707.85	3989.96	3400.94	3469.65	3874.99	3389.38
							472	0.18371	0.08204	0.02507				3343.19	1299.76				707.8	3899.9	3398.06	3465.61	3856.28	3386.56
							472.5	0.18317	0.08181	0.02495				3341.92	1487.95				707.75	3948.62	3395.59	3462.01	3838.64	3384.16
							473	0.18276	0.08144	0.02482				3340.64	1435.27				707.7	4020.09	3392.88	3458.2	3821.4	3381.51
							473.5	0.18237	0.08117	0.0248				3339.36	1490.95				707.65	3842.72	3389.82	3454.07	3804.43	3378.51
							474	0.1817	0.08081	0.02522				3338.08	1322.46				707.6	3817.45	3387.57	3450.79	3788.85	3376.34
							474.5	0.18084	0.08042	0.0252				3336.81	1432.73				707.55	3883.75	3385.44	3447.64	3773.97	3374.27
							475	0.18007	0.08018	0.02484				3335.53	1523.1				707.5	3809.01	3382.99	3444.19	3759.31	3371.88
							475.5	0.17925	0.07991	0.02425				3334.25	1378.21				707.45	3797.23	3380.88	3441.11	3745.51	3369.83
							476	0.17861	0.07962	0.02406				3332.97	1502.67				707.4	3744	3378.81	3438.09	3732.25	3367.83
							476.5	0.17783	0.07926	0.02399				3331.69	1424.25				707.35	3768.14	3376.98	3435.34	3719.7	3366.07
							477	0.17743	0.07897	0.02379				3330.42	1271.54				707.3	3691.29	3375.04	3432.49	3707.5	3364.18
							477.5	0.17669	0.07883	0.02368				3329.14	1328.81				707.25	3767.18	3373.44	3430.01	3696.08	3362.65
							478	0.17621	0.07854	0.0235				3327.86	1333.48				707.2	3697.93	3371.48	3427.19	3684.72	3360.75
							478.5	0.17527	0.0783	0.02338				3326.58	1342.1				707.15	3801.99	3369.84	3424.7	3674.07	3359.17
							479	0.1747	0.07786	0.02323				3325.3	1443.72				707.1	3660.49	3367.71	3421.74	3663.29	3357.09
							479.5	0.17428	0.07795	0.02342				3324.02	1401.18				707.05	3683.81	3366.22	3419.45	3653.53	3355.67
							480	0.17393	0.07814	0.02353				3322.74	1362.75				707	3583.29	3364.63	3417.06	3644.01	3354.13
							480.5	0.17347	0.07816	0.02365				3321.45	1406.01				706.95	3450.32	3363.49	3415.16	3635.27	3353.06
							481	0.17288	0.07774	0.02354				3320.17	1329.12				706.9	3485.35	3362.98	3413.89	3627.46	3352.6
							481.5	0.17232	0.07708	0.02325				3318.89	1409.13				706.85	3506.95	3362.3	3412.47	3619.77	3351.98
							482	0.17175	0.07672	0.02308				3317.61	1417.56				706.8	3469.35	3361.52	3410.96	3612.27	3351.25
							482.5	0.17136	0.07625	0.02289				3316.33	1104.54				706.75	3598.23	3360.91	3409.64	3605.2	3350.7
							483	0.17059	0.07583	0.02257				3315.05	1110.55				706.7	3368.78	3359.69	3407.73	3597.79	3349.54
							483.5	0.17007	0.07535	0.02217				3313.76	1311.99				706.65	3384.06	3359.55	3406.9	3591.68	3349.45
							484	0.16924	0.07502	0.02182				3312.48	1140.31				706.6	3353.38	3359.33	3406.01	3585.72	3349.29
							484.5	0.1686	0.07481	0.02186				3311.2	1117.05				706.55	3393.14	3359.26	3405.29	3580.14	3349.27
							485	0.16808	0.07488	0.02228				3309.91	1131.74				706.5	3490.9	3358.99	3404.39	3574.57	3349.06
							485.5	0.16728	0.07493	0.02253				3308.63	1254.98				706.45	3467.31	3358.28	3403.04	3568.74	3348.4
							486	0.16685	0.07512	0.02278				3307.35	1103.5				706.4	3514.85	3357.67	3401.82	3563.2	3347.84
							486.5	0.16615	0.07498	0.02272				3306.06	1077.46				706.35	3387.72	3356.83	3400.38	3557.61	3347.05
							487	0.16572	0.07482	0.02275				3304.78	1231.75				706.3	3402.22	3356.59	3399.54	3552.78	3346.86
							487.5	0.16529	0.0747	0.02268				3303.49	1100.69				706.25	3529.47	3356.28	3398.65	3548.05	3346.61
							488	0.16505	0.07505	0.02303				3302.21	1159.1				706.2	3483.24	3355.37	3397.17	3542.88	3345.75
							488.5	0.1647	0.07502	0.02308				3300.92	1144.35				706.15	3426.5	3354.67	3395.92	3538.06	3345.1
							489	0.16436	0.07468	0.02332				3299.64	1236.26				706.1	3353.53	3354.24	3394.93	3533.64	3344.72
							489.5	0.16368	0.07401	0.02295				3298.35	1143.61				706.05	3405.23	3354.15	3394.3	3529.69	3344.68
							490	0.16339	0.07361	0.02273				3297.07	1217.99				706	3427.25	3353.81	3393.44	3525.63	3344.4
							490.5	0.16286	0.07359	0.02251				3295.78	1183.7				705.95	3477.74	3353.38	3392.49	3521.59	3344.01
							491	0.16244	0.0732	0.02222				3294.49	1201.36				705.9	3404.95	3352.7	3391.3	3517.42	3343.38
							491.5	0.16204	0.07309	0.02223				3293.21	1199.83				705.85	3351.06	3352.36	3390.46	3513.69	3343.09
							492	0.16168	0.07261	0.02198				3291.92	1180.5				705.8	3447.31	3352.28	3389.89	3510.32	3343.05
							492.5	0.16081	0.07219	0.02192				3290.63	1210.42				705.75	3313.22	3351.74	3388.87	3506.61	3342.57
							493	0.15983	0.07208	0.02159				3289.34	1116.74				705.7	3334.41	3351.83	3388.49	3503.61	3342.7
							493.5	0.15904	0.07192	0.02153				3288.05	1147.38				705.65	3281.21	3351.82	3388.01	3500.61	3342.74
							494	0.1585	0.07157	0.02135				3286.77	1033.89				705.6	3212.45	3352.06	3387.8	3497.94	3343.03
							494.5	0.1579	0.07123	0.02132				3285.48	1204.49				705.55	3319.86	3352.63	3387.91	3495.68	3343.64
							495	0.15721	0.07149	0.02118				3284.19	1087.17				705.5	3388.1	3352.69	3387.54	3493.01	3343.76
							495.5	0.15671	0.07168	0.02135				3282.9	1105.78				705.45	3476.52	3352.44	3386.85	3490.09	3343.55
							496	0.1564	0.07153	0.02156				3281.61	1178.52				705.4	3418.81	3351.77	3385.75	3486.83	3342.92
							496.5	0.1559	0.07091	0.02196				3280.32	992.317				705.35	3242.94	3351.37	3384.93	3483.9	3342.57
							497	0.15533	0.07067	0.02217				3279.03	963.937				705.3	3426.85	3351.79	3384.94	3481.87	3343.03
							497.5	0.1545	0.07054	0.02202				3277.74	1030.46				705.25	3322.49	3351.35	3384.1	3479.05	3342.64
							498	0.15393	0.07028	0.02175				3276.45	1056.44				705.2	3296.27	3351.4	3383.75	3476.77	3342.74
							498.5	0.1536	0.07052	0.02173				3275.16	1050.12				705.15	3418.81	3351.58	3383.54	3474.68	3342.95
							499	0.15352	0.07049	0.02192				3273.87	1135.14				705.1	3385.39	3351.18	3382.75	3472.08	3342.6
							499.5	0.15337	0.07054	0.02216				3272.58	1092.9				705.05	3322.66	3350.93	3382.13	3469.69	3342.4
							500	0.15272	0.07017	0.02199				3271.28	1090.2				705	3351.19	3350.99	3381.81	3467.64	3342.49
							500.5	0.15226	0.07023	0.02209				3269.99	1076.23				704.95	3403.69	3350.9	3381.36	3465.52	3342.45
							501	0.1514	0.07003	0.02175				3268.7	1140.87				704.9	3329.98	3350.57	3380.67	3463.2	3342.16
							501.5	0.1509	0.06981	0.02155				3267.41	1047.62				704.85	3404.33	3350.59	3380.33	3461.28	3342.22
							502	0.15006	0.06913	0.02115				3266.12	1220.64				704.8	3470	3350.26	3379.64	3459.05	3341.93
							502.5	0.14962	0.06834	0.02087				3264.82	982.387				704.75	3402.66	3349.61	3378.66	3456.56	3341.33
							503	0.14908	0.06785	0.02082				3263.53	1096.14				704.7	3380.42	3349.28	3377.99	3454.43	3341.04
							503.5	0.14857	0.06762	0.02083				3262.23	908.734				704.65	3412.24	3349.06	3377.43	3452.45	3340.86
							504	0.1478	0.06751	0.02085				3260.94	819.332				704.6	3453.17	3348.68	3376.73	3450.35	3340.52
							504.5	0.14751	0.06755	0.02082				3259.65	1070.34				704.55	3254.11	3348.12	3375.84	3448.11	3339.99
							505	0.14693	0.0672	0.02082				3258.35	1101.9				704.5	3322.36	3348.48	3375.89	3446.83	3340.4
							505.5	0.14658	0.06706	0.02072				3257.06	1099				704.45	3385.88	3348.52	3375.62	3445.28	3340.48
							506	0.14566	0.06642	0.02048				3255.76	900.676				704.4	3432.99	3348.27	3375.06	3443.46	3340.27
							506.5	0.14505	0.06619	0.02021				3254.47	884.138				704.35	3303.13	3347.8	3374.28	3441.46	3339.83
							507	0.14434	0.06627	0.02038				3253.17	1009.29				704.3	3441.89	3347.93	3374.12	3440.1	3340.01
							507.5	0.14409	0.06674	0.02068				3251.88	1016.12				704.25	3325.09	3347.42	3373.31	3438.12	3339.53
							508	0.14372	0.06683	0.02093				3250.58	904.662				704.2	3400.53	3347.45	3373.05	3436.72	3339.59
							508.5	0.14308	0.06642	0.02073				3249.28	980.07				704.15	3397.23	3347.12	3372.44	3435.01	3339.31
							509	0.14226	0.06596	0.02045				3247.99	937.839				704.1	3382.4	3346.81	3371.85	3433.33	3339.04
							509.5	0.14156	0.06557	0.02028				3246.69	1003.4				704.05	3421.46	3346.57	3371.34	3431.76	3338.83
							510	0.14135	0.06564	0.02029				3245.39	918.564				704	3354.03	3346.15	3370.64	3430.03	3338.45
							510.5	0.14081	0.06547	0.02025				3244.09	828.421				703.95	3292.7	3346.04	3370.26	3428.64	3338.37
							511	0.14038	0.06548	0.0203				3242.8	879.265				703.9	3318.75	3346.22	3370.18	3427.57	3338.59
							511.5	0.13958	0.06524	0.02034				3241.5	721.086				703.85	3396.1	3346.27	3369.97	3426.4	3338.68
							512	0.13912	0.06515	0.02061				3240.2	767.498				703.8	3351.85	3345.97	3369.41	3424.89	3338.41
							512.5	0.1385	0.06507	0.02076				3238.9	1094.05				703.75	3387.38	3345.87	3369.06	3423.62	3338.35
							513	0.13791	0.06462	0.02058				3237.6	1072.31				703.7	3439.68	3345.6	3368.54	3422.21	3338.12
							513.5	0.13722	0.06438	0.02032				3236.3	944.654				703.65	3376.96	3345.09	3367.79	3420.57	3337.64
							514	0.13665	0.06398	0.02006				3235	922.912				703.6	3293.66	3344.87	3367.33	3419.25	3337.46
							514.5	0.13683	0.0641	0.02031				3233.7	1104.85				703.55	3423.68	3345.04	3367.26	3418.34	3337.66
							515	0.13677	0.06422	0.0204				3232.4	1108.71				703.5	3418.85	3344.61	3366.59	3416.85	3337.26
							515.5	0.13661	0.06433	0.02053				3231.1	905.298				703.45	3383.97	3344.19	3365.94	3415.4	3336.88
							516	0.13545	0.06397	0.02043				3229.8	1129.51				703.4	3390.82	3343.93	3365.45	3414.13	3336.66
							516.5	0.13457	0.06348	0.02045				3228.5	843.176				703.35	3319.08	3343.65	3364.94	3412.84	3336.4
							517	0.13392	0.06342	0.02035				3227.2	1011.64				703.3	3420.36	3343.69	3364.77	3411.92	3336.48
							517.5	0.13357	0.06336	0.02022				3225.9	859.943				703.25	3346.78	3343.27	3364.12	3410.54	3336.09
							518	0.13341	0.06372	0.02031				3224.6	819.542				703.2	3451.46	3343.18	3363.82	3409.52	3336.04
							518.5	0.13285	0.06335	0.02031				3223.3	835.537				703.15	3380.09	3342.61	3363.04	3408.03	3335.5
							519	0.13223	0.06329	0.02048				3221.99	906.973				703.1	3405.86	3342.37	3362.59	3406.88	3335.29
							519.5	0.13127	0.06245	0.02036				3220.69	890.165				703.05	3343.97	3342.01	3362.02	3405.64	3334.96
							520	0.13085	0.06244	0.02047				3219.39	780.224				703	3361.72	3341.93	3361.74	3404.7	3334.92
							520.5	0.13069	0.06251	0.02058				3218.08	1017.48				702.95	3424.17	3341.77	3361.38	3403.69	3334.79
							521	0.13056	0.06285	0.02075				3216.78	885.722				702.9	3484.28	3341.32	3360.73	3402.41	3334.37
							521.5	0.12996	0.06251	0.02049				3215.48	787.354				702.85	3378.08	3340.59	3359.8	3400.85	3333.67
							522	0.1292	0.06186	0.02015				3214.17	706.326				702.8	3355.24	3340.35	3359.37	3399.81	3333.46
							522.5	0.12877	0.06148	0.01972				3212.87	608.353				702.75	3385.57	3340.22	3359.05	3398.89	3333.36
							523	0.12839	0.06132	0.01974				3211.56	737.723				702.7	3321.14	3339.94	3358.58	3397.84	3333.11
							523.5	0.1282	0.06141	0.02002				3210.26	868.541				702.65	3382.53	3339.97	3358.42	3397.11	3333.17
							524	0.12757	0.06102	0.02002				3208.95	800.764				702.6	3353.39	3339.7	3357.98	3396.11	3332.94
							524.5	0.12705	0.06056	0.01995				3207.65	805.73				702.55	3277.95	3339.58	3357.67	3395.25	3332.84
							525	0.12652	0.06035	0.01982				3206.34	623.915				702.5	3277.58	3339.8	3357.72	3394.76	3333.1
							525.5	0.12602	0.06024	0.01981				3205.04	814.256				702.45	3385.25	3340.03	3357.78	3394.29	3333.36
							526	0.1255	0.0603	0.01974				3203.73	433.802				702.4	3388.22	3339.76	3357.33	3393.32	3333.12
							526.5	0.12479	0.06003	0.01972				3202.42	829.83				702.35	3406.59	3339.47	3356.87	3392.35	3332.86
							527	0.12492	0.06011	0.02015				3201.12	849.767				702.3	3440.97	3339.1	3356.33	3391.31	3332.51
							527.5	0.12449	0.05996	0.02018				3199.81	733.534				702.25	3357.57	3338.56	3355.62	3390.12	3332.01
							528	0.12436	0.06009	0.02021				3198.5	426.645				702.2	3368.56	3338.41	3355.31	3389.33	3331.89
							528.5	0.12354	0.05976	0.01985				3197.2	693.296				702.15	3345.6	3338.21	3354.95	3388.49	3331.71
							529	0.12356	0.05974	0.01991				3195.89	797.257				702.1	3292.86	3338.12	3354.69	3387.78	3331.65
							529.5	0.12318	0.05931	0.0198				3194.58	570.542				702.05	3292.16	3338.27	3354.69	3387.32	3331.83
							530	0.12263	0.05927	0.01978				3193.27	624.373				702	3320.36	3338.43	3354.69	3386.88	3332.02
							530.5	0.12201	0.05933	0.01992				3191.96	700.827				701.95	3305.25	3338.46	3354.57	3386.32	3332.07
							531	0.12137	0.05957	0.02013				3190.65	669.23				701.9	3247.93	3338.55	3354.51	3385.83	3332.2
							531.5	0.12093	0.05974	0.02037				3189.34	649.663				701.85	3447.47	3338.92	3354.73	3385.63	3332.59
							532	0.12071	0.05976	0.02045				3188.03	652.047				701.8	3384.09	3338.36	3354.01	3384.51	3332.05
							532.5	0.12066	0.0598	0.02045				3186.72	679.479				701.75	3358.01	3338.09	3353.6	3383.68	3331.81
							533	0.12025	0.05978	0.02042				3185.41	542.482				701.7	3447.97	3337.93	3353.3	3382.99	3331.69
							533.5	0.11962	0.05965	0.02037				3184.1	698.237				701.65	3403.05	3337.36	3352.59	3381.89	3331.14
							534	0.11903	0.05923	0.02038				3182.79	513.88				701.6	3357	3337	3352.08	3381	3330.8
							534.5	0.11888	0.05883	0.02066				3181.48	616.701				701.55	3364.79	3336.85	3351.8	3380.34	3330.68
							535	0.11851	0.05833	0.02049				3180.17	632.276				701.5	3286.25	3336.66	3351.47	3379.64	3330.52
							535.5	0.1182	0.05828	0.02035				3178.86	545.018				701.45	3419.63	3336.84	3351.52	3379.32	3330.73
							536	0.11766	0.05798	0.01993				3177.54	616.577				701.4	3385.05	3336.4	3350.94	3378.39	3330.31
							536.5	0.11705	0.05762	0.01962				3176.23	438.075				701.35	3280.73	3336.12	3350.53	3377.63	3330.06
							537	0.11663	0.05693	0.01945				3174.92	429.803				701.3	3262.6	3336.32	3350.6	3377.36	3330.29
							537.5	0.11607	0.05641	0.01928				3173.61	617.854				701.25	3332.03	3336.62	3350.76	3377.18	3330.6
							538	0.11586	0.05599	0.01919				3172.29	433.822				701.2	3435.88	3336.58	3350.61	3376.69	3330.6
							538.5	0.11542	0.05588	0.01914				3170.98	502.269				701.15	3465.43	3336.07	3349.96	3375.72	3330.1
							539	0.11508	0.05596	0.01911				3169.67	544.448				701.1	3329.47	3335.41	3349.18	3374.62	3329.47
							539.5	0.11444	0.05595	0.01924				3168.35	583.102
							540	0.11355	0.05575	0.01912				3167.04	485.029
							540.5	0.1126	0.05537	0.019				3165.72	520.001
							541	0.11197	0.05543	0.01911				3164.41	536.746
							541.5	0.11185	0.05555	0.01934				3163.09	661.867
							542	0.11173	0.05555	0.01957				3161.78	536.173
							542.5	0.11166	0.05556	0.01962				3160.46	416.974
							543	0.11137	0.05557	0.01975				3159.15	232.671
							543.5	0.11116	0.05544	0.01965				3157.83	498.379
							544	0.11055	0.05506	0.01954				3156.51	362.162						--	--	--
							544.5	0.10999	0.05448	0.01921				3155.2	516.693						--	--	--
							545	0.10933	0.05398	0.01893				3153.88	281.049						--	--	--
							545.5	0.10898	0.05379	0.01893				3152.56	330.876						--	--	--
							546	0.10852	0.05352	0.0188				3151.25	385.206						--	--	--
							546.5	0.10798	0.05325	0.01878				3149.93	356.603						--	--	--
							547	0.10738	0.05285	0.01856				3148.61	391.564						--	--	--
							547.5	0.10674	0.05277	0.01848				3147.29	387.495						--	--	--
							548	0.10641	0.05335	0.01858				3145.97	394.622						--	--	--
							548.5	0.10602	0.05333	0.01875				3144.65	383.621						--	--	--
							549	0.10579	0.05346	0.01896				3143.33	454.79						--	--	--
							549.5	0.10563	0.05321	0.01922				3142.01	227.491						--	--	--
							550	0.10532	0.05322	0.01931				3140.69	214.815						--	--	--
							550.5	0.10479	0.05321	0.01935				3139.37	386.452						--	--	--
							551	0.10445	0.05323	0.01942				3138.05	250.519						--	--	--
							551.5	0.10403	0.05321	0.01938				3136.73	384.405						--	--	--
							552	0.10353	0.05292	0.01926				3135.41	269.452						--	--	--
							552.5	0.10334	0.05257	0.01906				3134.09	293.317						--	--	--
							553	0.10332	0.05259	0.01891				3132.77	486.217						--	--	--
							553.5	0.10328	0.05261	0.01889				3131.44	526.112						--	--	--
							554	0.10268	0.05228	0.01883				3130.12	382.85						--	--	--
							554.5	0.10197	0.05184	0.01876				3128.8	288.184						--	--	--
							555	0.10159	0.05148	0.01878				3127.48	470.957						--	--	--
							555.5	0.10112	0.05132	0.01869				3126.15	516.528						--	--	--
							556	0.10064	0.0514	0.01848				3124.83	234.506						--	--	--
							556.5	0.10028	0.05132	0.01817				3123.51	174.32						--	--	--
							557	0.10006	0.05119	0.01808				3122.18	188.989						--	--	--
							557.5	0.09959	0.05048	0.01824				3120.86	311.805						--	--	--
							558	0.09911	0.05037	0.01862				3119.53	335.517						--	--	--
							558.5	0.09858	0.05018	0.01862				3118.21	215.425						--	--	--
							559	0.09817	0.05018	0.0186				3116.88	139.439						--	--	--
							559.5	0.0977	0.04994	0.01838				3115.56	224.933						--	--	--
							560	0.09688	0.04966	0.01824				3114.23	220.836						--	--	--
							560.5	0.09645	0.04968	0.01805				3112.9	82.8835						--	--	--
							561	0.09605	0.04966	0.01815				3111.58	-33.3844						--	--	--
							561.5	0.09598	0.04983	0.01832				3110.25	247.228						--	--	--
							562	0.09574	0.04993	0.0186				3108.92	173.231						--	--	--
							562.5	0.09536	0.04998	0.01862				3107.6	302.934						--	--	--
							563	0.09481	0.05004	0.0187				3106.27	142.573						--	--	--
							563.5	0.0948	0.05007	0.01882				3104.94	21.6244						--	--	--
							564	0.09456	0.04983	0.01872				3103.61	7.07391						--	--	--
							564.5	0.09449	0.04949	0.01858				3102.29	148.253						--	--	--
							565	0.09389	0.04931	0.01843				3100.96	33.0616						--	--	--
							565.5	0.09333	0.04922	0.01865				3099.63	273.086						--	--	--
							566	0.09302	0.04948	0.01902				3098.3	174.887						--	--	--
							566.5	0.09273	0.04953	0.01915				3096.97	55.1184						--	--	--
							567	0.09264	0.04956	0.01911				3095.64	156.795						--	--	--
							567.5	0.09247	0.04951	0.01905				3094.31	108.269						--	--	--
							568	0.09214	0.04921	0.01903				3092.98	103.766						--	--	--
							568.5	0.09205	0.04905	0.01895				3091.65	46.5431						--	--	--
							569	0.09151	0.04858	0.01877				3090.32	-12.2754						--	--	--
							569.5	0.09128	0.04826	0.01859				3088.98	89.9127						--	--	--
							570	0.09055	0.04784	0.01839				3087.65	-12.8372						--	--	--
							570.5	0.09012	0.04788	0.01847				3086.32	162.964						--	--	--
							571	0.08961	0.04771	0.01848				3084.99	52.1538						--	--	--
							571.5	0.0894	0.04814	0.01852				3083.66	7.25532						--	--	--
							572	0.08921	0.04801	0.01829				3082.32	82.3502						--	--	--
							572.5	0.08912	0.0481	0.01822				3080.99	52.3064						--	--	--
							573	0.08862	0.04745	0.01826				3079.66	75.0828						--	--	--
							573.5	0.08825	0.04726	0.01847				3078.32	81.2673						--	--	--
							574	0.08758	0.0468	0.0184				3076.99	161.106						--	--	--
							574.5	0.08729	0.04668	0.01825				3075.65	188.095						--	--	--
							575	0.08675	0.04624	0.01791				3074.32	-124.03						--	--	--
							575.5	0.08658	0.04612	0.01768				3072.98	119.428						--	--	--
							576	0.08647	0.04596	0.01767				3071.65	107.015						--	--	--
							576.5	0.08641	0.04603	0.01761				3070.31	71.6576						--	--	--
							577	0.08629	0.04606	0.01765				3068.98	36.7688						--	--	--
							577.5	0.08591	0.04592	0.01745				3067.64	-117.92						--	--	--
							578	0.08543	0.04557	0.01743				3066.31	-61.2112						--	--	--
							578.5	0.08499	0.04545	0.01765				3064.97	-177.627						--	--	--
							579	0.08456	0.04552	0.01784				3063.63	-0.3619						--	--	--
							579.5	0.08439	0.04569	0.01809				3062.29	68.4702						--	--	--
							580	0.08414	0.04576	0.01804				3060.96	110.104						--	--	--
							580.5	0.08388	0.04575	0.01813				3059.62	-65.3058						--	--	--
							581	0.08348	0.04581	0.01808				3058.28	9.01128						--	--	--
							581.5	0.08306	0.0456	0.01805				3056.94	53.3113						--	--	--
							582	0.08289	0.04572	0.0182				3055.6	85.5447						--	--	--
							582.5	0.08265	0.04558	0.01825				3054.26	18.537						--	--	--
							583	0.0826	0.0457	0.0184				3052.92	-94.6291						--	--	--
							583.5	0.08238	0.04526	0.01822				3051.59	-151.132						--	--	--
							584	0.08235	0.04504	0.01815				3050.25	46.4323						--	--	--
							584.5	0.08199	0.04453	0.0178				3048.91	65.9244						--	--	--
							585	0.08189	0.0445	0.01759				3047.56	-79.4484						--	--	--
							585.5	0.08153	0.04418	0.01732				3046.22	34.993						--	--	--
							586	0.08112	0.04399	0.01723				3044.88	-129.737						--	--	--
							586.5	0.08057	0.04366	0.01721				3043.54	38.3763						--	--	--
							587	0.08007	0.04397	0.01716				3042.2	8.14814						--	--	--
							587.5	0.07985	0.04411	0.01729				3040.86	-29.0959						--	--	--
							588	0.07964	0.04427	0.01738				3039.52	-28.0116						--	--	--
							588.5	0.07924	0.04392	0.01762				3038.17	52.9451						--	--	--
							589	0.07885	0.04402	0.01782				3036.83	98.8635						--	--	--
							589.5	0.07855	0.04402	0.01806				3035.49	183.759						--	--	--
							590	0.07873	0.04408	0.01812				3034.14	-61.5402						--	--	--
							590.5	0.0789	0.04387	0.01774				3032.8	-117.18						--	--	--
							591	0.07859	0.04363	0.01805				3031.46	51.8948						--	--	--
							591.5	0.0782	0.04309	0.0184				3030.11	-118.959						--	--	--
							592	0.07774	0.04264	0.0191				3028.77	-59.7532						--	--	--
							592.5	0.07739	0.04234	0.01903				3027.42	7.90345						--	--	--
							593	0.07717	0.04224	0.01848				3026.08	-29.1125						--	--	--
							593.5	0.07676	0.04221	0.01792				3024.73	91.9912						--	--	--
							594	0.07652	0.04189	0.01719				3023.38	-51.627						--	--	--
							594.5	0.07599	0.04178	0.01694				3022.04	80.6						--	--	--
							595	0.07564	0.04192	0.01705				3020.69	37.1488						--	--	--
							595.5	0.07502	0.0421	0.01727				3019.35	1.05515						--	--	--
							596	0.07476	0.04226	0.01755				3018	-26.7599						--	--	--
							596.5	0.07465	0.04224	0.0177				3016.65	-56.2662						--	--	--
							597	0.07462	0.04242	0.0179				3015.3	-8.70976						--	--	--
							597.5	0.07464	0.04252	0.01811				3013.96	87.1326						--	--	--
							598	0.07407	0.04219	0.01788				3012.61	127.713						--	--	--
							598.5	0.07386	0.04201	0.01761				3011.26	18.4063						--	--	--
							599	0.07339	0.04172	0.01728				3009.91	6.8658						--	--	--
							599.5	0.07345	0.04171	0.01735				3008.56	100.271						--	--	--
							600	0.07331	0.04133	0.01728				3007.21	199.048						--	--	--
							600.5	0.07313	0.04133	0.01726				3005.86	143.896						--	--	--
							601	0.07265	0.04123	0.01694				3004.51	-25.0565						--	--	--
							601.5	0.07219	0.0412	0.01688				3003.16	13.4676						--	--	--
							602	0.07158	0.04067	0.01668				3001.81	156.881						--	--	--
							602.5	0.07118	0.04024	0.01678				3000.46	67.8037						--	--	--
							603	0.07095	0.04021	0.0168				2999.11	-84.2586						--	--	--
							603.5	0.07058	0.04008	0.01678				2997.76	-20.9227						--	--	--
							604	0.07045	0.04034	0.01677				2996.41	-89.7062						--	--	--
							604.5	0.07059	0.04039	0.0168				2995.05	-193.262						--	--	--
							605	0.07105	0.04094	0.01732				2993.7	267.188						--	--	--
							605.5	0.07109	0.04093	0.01749				2992.35	-67.2164						--	--	--
							606	0.07053	0.04096	0.01753				2991	-107.266						--	--	--
							606.5	0.07004	0.0407	0.01748				2989.64	-34.7793						--	--	--
							607	0.06969	0.04049	0.01765				2988.29	-141.95						--	--	--
							607.5	0.06974	0.0405	0.01795				2986.93	72.1585						--	--	--
							608	0.06946	0.04043	0.01779				2985.58	20.939						--	--	--
							608.5	0.0692	0.04052	0.01762				2984.22	20.2985						--	--	--
							609	0.06858	0.04005	0.01719				2982.87	63.9494						--	--	--
							609.5	0.06827	0.03984	0.01706				2981.51	258.853						--	--	--
							610	0.0681	0.03956	0.01695				2980.16	-132.664						--	--	--
							610.5	0.06792	0.03933	0.01698				2978.8	40.6192						--	--	--
							611	0.06797	0.03921	0.01712				2977.45	-50.4319						--	--	--
							611.5	0.06765	0.03902	0.01712				2976.09	142.291						--	--	--
							612	0.06772	0.03921	0.01708				2974.74	-9.24138						--	--	--
							612.5	0.06775	0.03936	0.01695				2973.38	51.314						--	--	--
							613	0.06746	0.03929	0.01668				2972.02	208.259						--	--	--
							613.5	0.06737	0.03946	0.01694				2970.66	185.555						--	--	--
							614	0.0667	0.03909	0.01678				2969.31	67.4917						--	--	--
							614.5	0.06663	0.039	0.01684				2967.95	-118.611						--	--	--
							615	0.06616	0.03832	0.01675				2966.59	79.9742						--	--	--
							615.5	0.06593	0.03838	0.01677				2965.23	58.4037						--	--	--
							616	0.06568	0.03862	0.01682				2963.87	-84.4814						--	--	--
							616.5	0.06525	0.03865	0.01645				2962.51	137.186						--	--	--
							617	0.06511	0.03834	0.01643				2961.15	66.6642						--	--	--
							617.5	0.06482	0.03808	0.01635				2959.79	212.719						--	--	--
							618	0.06474	0.03811	0.01652				2958.43	126.572						--	--	--
							618.5	0.06459	0.038	0.01656				2957.07	39.4526						--	--	--
							619	0.06442	0.038	0.01672				2955.71	105.307						--	--	--
							619.5	0.06412	0.03784	0.0166				2954.35	79.2562						--	--	--
							620	0.06366	0.03798	0.01661				2952.99	86.4808						--	--	--
							620.5	0.06355	0.03785	0.01657				2951.63	164.115						--	--	--
							621	0.06322	0.03777	0.01667				2950.26	97.3668						--	--	--
							621.5	0.06322	0.03785	0.01664				2948.9	180.388						--	--	--
							622	0.06291	0.03798	0.01663				2947.54	-61.6439						--	--	--
							622.5	0.06303	0.03829	0.01672				2946.18	-1.48025						--	--	--
							623	0.06285	0.03839	0.01694				2944.81	199.522						--	--	--
							623.5	0.06292	0.03873	0.01712				2943.45	127.17						--	--	--
							624	0.06275	0.03877	0.01717				2942.09	21.6169						--	--	--
							624.5	0.06247	0.0384	0.01702				2940.72	-56.9077						--	--	--
							625	0.06226	0.03787	0.01695				2939.36	84.9705						--	--	--
							625.5	0.06189	0.03739	0.01674				2937.99	65.0954						--	--	--
							626	0.06206	0.03719	0.01664				2936.63	36.9691						--	--	--
							626.5	0.06206	0.03697	0.01655				2935.26	111.78						--	--	--
							627	0.06207	0.03684	0.0166				2933.9	64.4145						--	--	--
							627.5	0.06202	0.03689	0.01648				2932.53	202.871						--	--	--
							628	0.06189	0.03669	0.01614				2931.16	-31.6225						--	--	--
							628.5	0.0618	0.03643	0.01597				2929.8	42.7475						--	--	--
							629	0.0613	0.03618	0.01571				2928.43	6.42749						--	--	--
							629.5	0.06107	0.03607	0.01597				2927.06	205.636						--	--	--
							630	0.06067	0.03608	0.01592				2925.7	-33.0814						--	--	--
							630.5	0.06014	0.03574	0.01644				2924.33	-54.3556						--	--	--
							631	0.05935	0.03578	0.01632				2922.96	58.7582						--	--	--
							631.5	0.05921	0.03593	0.01638				2921.59	103.755						--	--	--
							632	0.0592	0.03628	0.0162				2920.22	197.592						--	--	--
							632.5	0.05933	0.03631	0.01628				2918.85	47.7997						--	--	--
							633	0.05958	0.03634	0.01645				2917.48	197.767						--	--	--
							633.5	0.05949	0.03615	0.01641				2916.11	328.605						--	--	--
							634	0.05923	0.03592	0.01626				2914.75	222.913						--	--	--
							634.5	0.05889	0.03533	0.01596				2913.38	42.2358						--	--	--
							635	0.05913	0.03528	0.01591				2912	-73.6422						--	--	--
							635.5	0.05924	0.03526	0.01591				2910.63	58.5287						--	--	--
							636	0.05904	0.03523	0.01582				2909.26	71.3835						--	--	--
							636.5	0.05851	0.03485	0.01552				2907.89	67.9141						--	--	--
							637	0.05832	0.0347	0.01549				2906.52	33.9739						--	--	--
							637.5	0.05784	0.03481	0.0155				2905.15	47.9903						--	--	--
							638	0.05771	0.03502	0.01592				2903.77	86.3812						--	--	--
							638.5	0.0574	0.03504	0.016				2902.4	-11.0601						--	--	--
							639	0.05749	0.03503	0.01618				2901.03	-74.6772						--	--	--
							639.5	0.05761	0.03514	0.01608				2899.66	130.93						--	--	--
							640	0.05753	0.03494	0.01612				2898.28	82.4721						--	--	--
							640.5	0.05733	0.03444	0.01579				2896.91	7.13166						--	--	--
							641	0.05672	0.03396	0.01546				2895.53	-42.6813						--	--	--
							641.5	0.05639	0.03367	0.01509				2894.16	25.1539						--	--	--
							642	0.05611	0.03375	0.01517				2892.78	-15.1198						--	--	--
							642.5	0.05578	0.03377	0.01515				2891.41	29.1783						--	--	--
							643	0.05599	0.03412	0.0154				2890.03	-78.7716						--	--	--
							643.5	0.05554	0.03418	0.01548				2888.66	-22.511						--	--	--
							644	0.05581	0.03435	0.01575				2887.28	-84.1881						--	--	--
							644.5	0.05547	0.03423	0.01568				2885.91	65.0097						--	--	--
							645	0.0557	0.03441	0.01578				2884.53	8.75507						--	--	--
							645.5	0.05559	0.03415	0.01567				2883.15	130.031						--	--	--
							646	0.05548	0.03403	0.01596				2881.78	213.707						--	--	--
							646.5	0.05537	0.0342	0.0159				2880.4	-32.4181						--	--	--
							647	0.05528	0.03431	0.01588				2879.02	-137.977						--	--	--
							647.5	0.05506	0.03405	0.01539				2877.64	127.945						--	--	--
							648	0.05478	0.03341	0.01517				2876.26	37.3195						--	--	--
							648.5	0.05438	0.03319	0.01509				2874.88	-8.43931						--	--	--
							649	0.05399	0.03311	0.01506				2873.5	59.4299						--	--	--
							649.5	0.05358	0.03325	0.01508				2872.13	-13.7632						--	--	--
							650	0.05329	0.03319	0.01512				2870.75	-4.25309						--	--	--
							650.5	0.0533	0.03342	0.01533				2869.37	97.7033						--	--	--
							651	0.05353	0.0335	0.0155				2867.99	2.52604						--	--	--
							651.5	0.05359	0.03376	0.01546				2866.61	128.708						--	--	--
							652	0.05378	0.03383	0.01562				2865.22	247.721						--	--	--
							652.5	0.05373	0.03378	0.01565				2863.84	115.508						--	--	--
							653	0.05374	0.03356	0.01561				2862.46	65.7566						--	--	--
							653.5	0.05335	0.03324	0.01563				2861.08	8.34882						--	--	--
							654	0.05331	0.03309	0.0156				2859.7	96.319						--	--	--
							654.5	0.05328	0.03302	0.01565				2858.32	43.3468						--	--	--
							655	0.05313	0.03297	0.01528				2856.93	-18.7491						--	--	--
							655.5	0.05297	0.03275	0.01496				2855.55	21.0889						--	--	--
							656	0.0527	0.03275	0.01495				2854.17	99.1791						--	--	--
							656.5	0.05257	0.03259	0.01502				2852.78	119.479						--	--	--
							657	0.05215	0.03268	0.01515				2851.4	-71.9754						--	--	--
							657.5	0.05186	0.03273	0.01495				2850.01	183.759						--	--	--
							658	0.05182	0.03302	0.0151				2848.63	146.095						--	--	--
							658.5	0.05186	0.03303	0.01525				2847.24	127.822						--	--	--
							659	0.05182	0.03332	0.01564				2845.86	254.964						--	--	--
							659.5	0.05158	0.0332	0.01552				2844.47	91.5662						--	--	--
							660	0.05147	0.0336	0.0157				2843.09	174.6						--	--	--
							660.5	0.05158	0.03346	0.01577				2841.7	58.6729						--	--	--
							661	0.05147	0.03373	0.01602				2840.32	97.2099						--	--	--
							661.5	0.05139	0.03359	0.01612				2838.93	-10.2276						--	--	--
							662	0.05105	0.03346	0.01582				2837.54	11.625						--	--	--
							662.5	0.05111	0.0333	0.01574				2836.15	70.1473						--	--	--
							663	0.05083	0.03306	0.01542				2834.77	166.124						--	--	--
							663.5	0.05071	0.03279	0.01542				2833.38	148.291						--	--	--
							664	0.05044	0.03227	0.01506				2831.99	208.328						--	--	--
							664.5	0.05023	0.0318	0.01495				2830.6	135.902						--	--	--
							665	0.05012	0.03168	0.01473				2829.21	110.55						--	--	--
							665.5	0.05002	0.03181	0.01417				2827.82	-30.4993						--	--	--
							666	0.04967	0.03136	0.01417				2826.43	-85.8404						--	--	--
							666.5	0.04888	0.03023	0.01366				2825.04	272.644						--	--	--
							667	0.04834	0.02982	0.01415				2823.65	23.7095						--	--	--
							667.5	0.04841	0.0309	0.01388				2822.26	168.754						--	--	--
							668	0.04885	0.0325	0.01446				2820.87	45.3356						--	--	--
							668.5	0.04904	0.03298	0.01438				2819.48	45.6186						--	--	--
							669	0.04931	0.0325	0.01417				2818.09	74.9837						--	--	--
							669.5	0.04913	0.03191	0.01499				2816.7	231.959						--	--	--
							670	0.049	0.03159	0.01524				2815.31	113.749						--	--	--
							670.5	0.04852	0.03161	0.01557				2813.91	0.58235						--	--	--
							671	0.04817	0.03163	0.01477				2812.52	169.052						--	--	--
							671.5	0.048	0.03172	0.01465				2811.13	177.449						--	--	--
							672	0.0485	0.03167	0.01482				2809.74	231.563						--	--	--
							672.5	0.04866	0.03158	0.0147				2808.34	45.8208						--	--	--
							673	0.04902	0.03152	0.014				2806.95	14.8006						--	--	--
							673.5	0.04812	0.03095	0.01399				2805.55	86.4465						--	--	--
							674	0.04785	0.03032	0.01448				2804.16	-22.1381						--	--	--
							674.5	0.04732	0.02996	0.01501				2802.76	18.7821						--	--	--
							675	0.04732	0.03015	0.0146				2801.37	86.6141						--	--	--
							675.5	0.04754	0.03053	0.01416				2799.97	347.088						--	--	--
							676	0.04748	0.03067	0.01419				2798.58	74.129						--	--	--
							676.5	0.0475	0.03054	0.01441				2797.18	176.885						--	--	--
							677	0.04705	0.03061	0.01441				2795.79	201.44						--	--	--
							677.5	0.0469	0.0307	0.01463				2794.39	7.06233						--	--	--
							678	0.04678	0.03087	0.01471				2792.99	77.704						--	--	--
							678.5	0.04706	0.03079	0.01466				2791.6	-8.53463						--	--	--
							679	0.04693	0.03059	0.01428				2790.2	42.9529						--	--	--
							679.5	0.04667	0.03015	0.01398				2788.8	-24.9758						--	--	--
							680	0.04652	0.03001	0.01411				2787.4	231.967						--	--	--
							680.5	0.04623	0.02959	0.01404				2786	188.896						--	--	--
							681	0.04629	0.02956	0.0141				2784.6	51.8401						--	--	--
							681.5	0.04584	0.02978	0.01383				2783.21	164.566						--	--	--
							682	0.04594	0.03002	0.01391				2781.81	-39.8855						--	--	--
							682.5	0.04607	0.03043	0.0141				2780.41	21.1565						--	--	--
							683	0.04635	0.03013	0.01405				2779.01	10.2529						--	--	--
							683.5	0.04662	0.0307	0.01481				2777.61	-71.635						--	--	--
							684	0.04648	0.03089	0.01489				2776.21	35.4801						--	--	--
							684.5	0.04582	0.031	0.01497				2774.8	117.273						--	--	--
							685	0.04524	0.03055	0.01467				2773.4	173.413						--	--	--
							685.5	0.04506	0.03023	0.01445				2772	134.882						--	--	--
							686	0.045	0.03005	0.01455				2770.6	-55.0539						--	--	--
							686.5	0.04504	0.02989	0.01415				2769.2	179.399						--	--	--
							687	0.04467	0.02981	0.01429				2767.79	65.0345						--	--	--
							687.5	0.04504	0.02985	0.01411				2766.39	-17.4852						--	--	--
							688	0.04504	0.03004	0.01423				2764.99	-65.6619						--	--	--
							688.5	0.04522	0.03014	0.01407				2763.58	-24.7842						--	--	--
							689	0.04526	0.02963	0.01384				2762.18	23.6957						--	--	--
							689.5	0.04517	0.02907	0.01343				2760.78	-67.4748						--	--	--
							690	0.04487	0.02872	0.01352				2759.37	51.0886						--	--	--
							690.5	0.04428	0.02859	0.01367				2757.97	47.6275						--	--	--
							691	0.044	0.02848	0.01376				2756.56	-20.3919						--	--	--
							691.5	0.04402	0.02887	0.01358				2755.16	-63.4945						--	--	--
							692	0.04415	0.02926	0.01358				2753.75	-218.384						--	--	--
							692.5	0.04423	0.02962	0.01378				2752.35	-115.138						--	--	--
							693	0.04432	0.02948	0.01408				2750.94	139.299						--	--	--
							693.5	0.04459	0.0296	0.01434				2749.53	-86.6178						--	--	--
							694	0.04462	0.02935	0.01438				2748.13	69.4195						--	--	--
							694.5	0.04428	0.02885	0.01382				2746.72	-58.8446						--	--	--
							695	0.04393	0.02859	0.01332				2745.31	7.09485						--	--	--
							695.5	0.04383	0.02849	0.01322				2743.9	-56.8367						--	--	--
							696	0.04377	0.02853	0.01336				2742.5	49.4346						--	--	--
							696.5	0.04381	0.02819	0.01332				2741.09	-19.8415						--	--	--
							697	0.04352	0.02821	0.01319				2739.68	-163.411						--	--	--
							697.5	0.04323	0.02805	0.01314				2738.27	52.2849						--	--	--
							698	0.04299	0.02829	0.01325				2736.86	-105.732						--	--	--
							698.5	0.04264	0.02838	0.01325				2735.45	-5.20871						--	--	--
							699	0.04238	0.02846	0.01312				2734.04	96.1369						--	--	--
							699.5	0.04231	0.02901	0.01327				2732.63	-106.509						--	--	--
							700	0.04282	0.02963	0.01353				2731.22	21.1253						--	--	--
							700.5	0.04291	0.0297	0.01372				2729.81	-158.76						--	--	--
							701	0.04257	0.02888	0.01362				2728.4	-61.2383						--	--	--
							701.5	0.04206	0.02797	0.01332				2726.99	-144.945						--	--	--
							702	0.04221	0.02802	0.01338				2725.57	-30.3749						--	--	--
							702.5	0.04212	0.02804	0.01328				2724.16	78.441						--	--	--
							703	0.04205	0.0279	0.01322				2722.75	-52.4965						--	--	--
							703.5	0.04166	0.02743	0.01292				2721.34	-179.231						--	--	--
							704	0.04188	0.02778	0.01315				2719.92	-105.795						--	--	--
							704.5	0.04164	0.02789	0.01326				2718.51	-87.6143						--	--	--
							705	0.04167	0.02827	0.01338				2717.1	-89.9381						--	--	--
							705.5	0.04122	0.02807	0.01328				2715.68	8.41551						--	--	--
							706	0.04128	0.02824	0.0134				2714.27	-30.9334						--	--	--
							706.5	0.04104	0.02798	0.01353				2712.85	-188.273						--	--	--
							707	0.04112	0.02826	0.01355				2711.44	-60.8907						--	--	--
							707.5	0.04116	0.02874	0.01354				2710.64	111.828						--	--	--
							708	0.04155	0.02883	0.01343				2709.25	154.421						--	--	--
							708.5	0.04096	0.02837	0.01328				2707.85	115.535						--	--	--
							709	0.04107	0.02783	0.01338				2706.46	-23.8425						--	--	--
							709.5	0.04072	0.02785	0.01345				2705.07	59.1659						--	--	--
							710	0.04098	0.02792	0.01364				2703.68	11.8398						--	--	--
							710.5	0.04059	0.02761	0.01323				2702.28	25.6102						--	--	--
							711	0.04051	0.02732	0.01298				2700.89	125.457						--	--	--
							711.5	0.04017	0.02684	0.01261				2699.5	166.861						--	--	--
							712	0.04052	0.02699	0.0127				2698.1	148.233						--	--	--
							712.5	0.04066	0.02713	0.01291				2696.71	223.797						--	--	--
							713	0.04101	0.02725	0.01287				2695.31	241.071						--	--	--
							713.5	0.04073	0.02712	0.01285				2693.92	289.657						--	--	--
							714	0.04045	0.02701	0.01269				2692.52	112.18						--	--	--
							714.5	0.04029	0.02721	0.01304				2691.13	338.555						--	--	--
							715	0.03986	0.02708	0.01298				2689.73	89.9864						--	--	--
							715.5	0.03985	0.02753	0.01316				2688.34	107.785						--	--	--
							716	0.03988	0.02771	0.01333				2686.94	156.21						--	--	--
							716.5	0.03986	0.02797	0.01352				2685.54	197.53						--	--	--
							717	0.03988	0.02768	0.01357				2684.15	113.501						--	--	--
							717.5	0.03978	0.0273	0.01328				2682.75	238.174						--	--	--
							718	0.03987	0.02718	0.01322				2681.35	140.075						--	--	--
							718.5	0.03975	0.0269	0.01307				2679.95	58.3752						--	--	--
							719	0.03952	0.02682	0.0129				2678.56	165.162						--	--	--
							719.5	0.03908	0.02618	0.01259				2677.16	223.639						--	--	--
							720	0.03966	0.02748	0.01301				2675.76	289.437						--	--	--
							720.5	0.04008	0.02834	0.01378				2674.36	264.514						--	--	--
							721	0.0405	0.02899	0.0143				2672.96	226.288						--	--	--
							721.5	0.0402	0.02852	0.01425				2671.56	280.616						--	--	--
							722	0.03997	0.0286	0.01381				2670.16	174.842						--	--	--
							722.5	0.04025	0.02943	0.01376				2668.76	101.42						--	--	--
							723	0.03987	0.02952	0.01391				2667.36	93.972						--	--	--
							723.5	0.04015	0.02952	0.01416				2665.96	396.443						--	--	--
							724	0.04049	0.02937	0.01455				2664.56	498.384						--	--	--
							724.5	0.04008	0.02894	0.01388				2663.16	116.129						--	--	--
							725	0.03939	0.02792	0.01315				2661.76	187.623						--	--	--
							725.5	0.0386	0.0276	0.01252				2660.36	84.8945						--	--	--
							726	0.03903	0.02797	0.01284				2658.95	128.283						--	--	--
							726.5	0.03896	0.02858	0.01291				2657.55	104.972						--	--	--
							727	0.03883	0.02828	0.01297				2656.15	181.315						--	--	--
							727.5	0.03888	0.02796	0.01265				2654.75	138.267						--	--	--
							728	0.03935	0.02786	0.01309				2653.34	338.536						--	--	--
							728.5	0.03929	0.02831	0.01293				2651.94	186.506						--	--	--
							729	0.03885	0.02812	0.01304				2650.53	64.6304						--	--	--
							729.5	0.0384	0.02802	0.01265				2649.13	219.23						--	--	--
							730	0.0384	0.02764	0.01286				2647.73	135.079						--	--	--
							730.5	0.03913	0.02755	0.01272				2646.32	207.701						--	--	--
							731	0.03876	0.02739	0.01274				2644.92	150.614						--	--	--
							731.5	0.03812	0.02703	0.01235				2643.51	187.581						--	--	--
							732	0.03713	0.02673	0.01235				2642.1	260.384						--	--	--
							732.5	0.03811	0.02766	0.01286				2640.7	287.039						--	--	--
							733	0.03864	0.02806	0.01287				2639.29	167.773						--	--	--
							733.5	0.03923	0.02844	0.01284				2637.89	174.244						--	--	--
							734	0.03881	0.02782	0.01244				2636.48	196.662						--	--	--
							734.5	0.03856	0.02757	0.01284				2635.07	295.412						--	--	--
							735	0.03831	0.02777	0.01388				2633.66	185.739						--	--	--
							735.5	0.03807	0.02772	0.01397				2632.26	83.6034						--	--	--
							736	0.03823	0.02814	0.01385				2630.85	242.975						--	--	--
							736.5	0.03781	0.02733	0.01298				2629.44	93.2677						--	--	--
							737	0.03771	0.02753	0.01308				2628.03	189.105						--	--	--
							737.5	0.03794	0.02693	0.01304				2626.62	63.7644						--	--	--
							738	0.03842	0.02773	0.01302				2625.21	195.331						--	--	--
							738.5	0.03965	0.02751	0.01258				2623.8	252.651						--	--	--
							739	0.03956	0.02819	0.01258				2622.39	131.529						--	--	--
							739.5	0.0394	0.02765	0.0125				2620.98	109.603						--	--	--
							740	0.03825	0.02752	0.01253				2619.57	135.983						--	--	--
							740.5	0.0383	0.02708	0.01251				2618.16	29.7464						--	--	--
							741	0.03805	0.02735	0.01262				2616.75	56.0468						--	--	--
							741.5	0.03781	0.02716	0.01283				2615.34	175.647						--	--	--
							742	0.03748	0.02739	0.01306				2613.93	152.937						--	--	--
							742.5	0.03751	0.02693	0.01299				2612.52	130.227						--	--	--
							743	0.0377	0.02725	0.01305				2611.1	149.576						--	--	--
							743.5	0.03719	0.02633	0.01239				2609.69	61.3455						--	--	--
							744	0.03709	0.02677	0.01239				2608.28	122.699						--	--	--
							744.5	0.03676	0.02622	0.01225				2606.87	237.145						--	--	--
							745	0.03699	0.02677	0.01256				2605.45	76.1827						--	--	--
							745.5	0.03687	0.02635	0.0125				2604.04	82.3352						--	--	--
							746	0.03725	0.02667	0.0125				2602.62	28.9188						--	--	--
							746.5	0.03744	0.02687	0.01233				2601.21	102.339						--	--	--
							747	0.03709	0.0271	0.01224				2599.79	66.2656						--	--	--
							747.5	0.03666	0.0272	0.01208				2598.38	193.316						--	--	--
							748	0.03631	0.02671	0.01205				2596.96	109.553						--	--	--
							748.5	0.03686	0.02724	0.01235				2595.55	-7.15767						--	--	--
							749	0.03668	0.027	0.01245				2594.13	11.481						--	--	--
							749.5	0.03683	0.02701	0.01254				2592.72	191.42						--	--	--
							750	0.03645	0.02587	0.01192				2591.3	127.987						--	--	--
							750.5	0.03659	0.02595	0.01177				2589.88	289.036						--	--	--
							751	0.03629	0.02617	0.01176				2588.47	374.46						--	--	--
							751.5	0.03625	0.0265	0.01212				2587.05	100.349						--	--	--
							752	0.03584	0.02608	0.01219				2585.63	109.633						--	--	--
							752.5	0.03603	0.02585	0.01219				2584.21	118.112						--	--	--
							753	0.03616	0.02579	0.01231				2582.8	57.4463						--	--	--
							753.5	0.0364	0.02637	0.01225				2581.38	171.398						--	--	--
							754	0.03621	0.02631	0.01225				2579.96	133.763						--	--	--
							754.5	0.03588	0.02615	0.01192				2578.54	395.081						--	--	--
							755	0.0358	0.02582	0.01186				2577.12	43.3985						--	--	--
							755.5	0.03595	0.0262	0.01241				2575.7	267.405						--	--	--
							756	0.03628	0.02651	0.0129				2574.28	85.4931						--	--	--
							756.5	0.03618	0.02644	0.01325				2572.86	111.452						--	--	--
							757	0.03597	0.02594	0.01288				2571.44	139.264						--	--	--
							757.5	0.03552	0.02562	0.01268				2570.02	-243.85						--	--	--
							758	0.0354	0.02539	0.01258				2568.6	162.5						--	--	--
							758.5	0.03565	0.02577	0.01285				2567.18	22.7726						--	--	--
							759	0.03587	0.02605	0.01295				2565.75	2.18834						--	--	--
							759.5	0.0359	0.02638	0.01278				2564.33	63.6192						--	--	--
							760	0.03558	0.0259	0.01242				2562.91	49.5733						--	--	--
							760.5	0.0356	0.02627	0.01231				2561.49	370.11						--	--	--
							761	0.03595	0.02636	0.01218				2560.06	123.8						--	--	--
							761.5	0.03676	0.02622	0.01218				2558.64	-1.48669						--	--	--
							762	0.03639	0.02581	0.01232				2557.22	98.1113						--	--	--
							762.5	0.03587	0.02549	0.01238				2555.79	-11.8648						--	--	--
							763	0.03493	0.02586	0.01231				2554.37	206.78						--	--	--
							763.5	0.03479	0.02559	0.01219				2552.94	87.0285						--	--	--
							764	0.03481	0.02506	0.01298				2551.52	162.642						--	--	--
							764.5	0.03464	0.02498	0.01293				2550.09	126.267						--	--	--
							765	0.03462	0.0246	0.01258				2548.67	224.146						--	--	--
							765.5	0.03425	0.02494	0.01134				2547.24	108.855						--	--	--
							766	0.03421	0.0244	0.01115				2545.82	272.31						--	--	--
							766.5	0.03422	0.02478	0.01143				2544.39	26.991						--	--	--
							767	0.03429	0.02489	0.01188				2542.96	217.208						--	--	--
							767.5	0.03437	0.02546	0.01199				2541.54	167.247						--	--	--
							768	0.03424	0.02528	0.01198				2540.11	157.865						--	--	--
							768.5	0.03462	0.0253	0.01187				2538.68	15.9852						--	--	--
							769	0.03436	0.02489	0.01164				2537.25	-21.4101						--	--	--
							769.5	0.03447	0.02537	0.01151				2535.82	54.4442						--	--	--
							770	0.03397	0.02478	0.01139				2534.4	243.358						--	--	--
							770.5	0.03407	0.02483	0.0117				2532.97	142.506						--	--	--
							771	0.03404	0.02433	0.01162				2531.54	65.4143						--	--	--
							771.5	0.03427	0.02483	0.01175				2530.11	101.234						--	--	--
							772	0.03418	0.02465	0.0115				2528.68	77.2398						--	--	--
							772.5	0.03389	0.02412	0.01141				2527.25	136.94						--	--	--
							773	0.03371	0.02356	0.01103				2525.82	58.4983						--	--	--
							773.5	0.03377	0.02422	0.01112				2524.39	39.9843						--	--	--
							774	0.03369	0.02468	0.01119				2522.96	193.616						--	--	--
							774.5	0.03359	0.02489	0.0117				2521.53	45.4214						--	--	--
							775	0.03354	0.02436	0.01171				2520.09	193.502						--	--	--
							775.5	0.0337	0.02432	0.01142				2518.66	155.968						--	--	--
							776	0.03395	0.02426	0.01124				2517.23	-20.6976						--	--	--
							776.5	0.03393	0.02428	0.01125				2515.8	172.322						--	--	--
							777	0.03393	0.02465	0.01152				2514.36	82.0794						--	--	--
							777.5	0.03346	0.02532	0.01129				2512.93	85.0507						--	--	--
							778	0.03343	0.02551	0.01125				2511.5	130.868						--	--	--
							778.5	0.0333	0.02535	0.0112				2510.06	135.808						--	--	--
							779	0.03348	0.02477	0.01112				2508.63	111.173						--	--	--
							779.5	0.03298	0.02472	0.01108				2507.2	209.73						--	--	--
							780	0.03208	0.02375	0.01065				2505.76	306.994						--	--	--
							780.5	0.03194	0.02368	0.01079				2504.33	249.378						--	--	--
							781	0.03205	0.02336	0.01066				2502.89	207.883						--	--	--
							781.5	0.03291	0.02399	0.0111				2501.45	190.175						--	--	--
							782	0.03296	0.02379	0.01101				2500.02	175.346						--	--	--
							782.5	0.03314	0.02348	0.01106				2498.58	83.2619						--	--	--
							783	0.033	0.02316	0.01095				2497.15	181.903						--	--	--
							783.5	0.03294	0.02354	0.01115				2495.71	334.78						--	--	--
							784	0.03256	0.02345	0.01113				2494.27	204.486						--	--	--
							784.5	0.03228	0.02339	0.01087				2492.83	35.1392						--	--	--
							785	0.03215	0.02321	0.01075				2491.4	45.1764						--	--	--
							785.5	0.03249	0.02385	0.01084				2489.96	-24.8026						--	--	--
							786	0.03256	0.02395	0.01115				2488.52	120.837						--	--	--
							786.5	0.03253	0.02349	0.01088				2487.08	68.0389						--	--	--
							787	0.03218	0.0231	0.01122				2485.64	152.704						--	--	--
							787.5	0.03219	0.02345	0.01117				2484.2	122.329						--	--	--
							788	0.03237	0.0238	0.01143				2482.76	-7.26093						--	--	--
							788.5	0.03218	0.02377	0.01108				2481.32	148.596						--	--	--
							789	0.03194	0.0235	0.01129				2479.88	229.245						--	--	--
							789.5	0.03178	0.02362	0.01132				2478.44	53.2164						--	--	--
							790	0.03213	0.02332	0.01131				2477	42.8082						--	--	--
							790.5	0.03318	0.02345	0.01125				2475.56	3.13331						--	--	--
							791	0.03294	0.02308	0.01134				2474.12	20.552						--	--	--
							791.5	0.03283	0.02368	0.01138				2472.68	206.348						--	--	--
							792	0.03187	0.02347	0.01115				2471.23	51.4763						--	--	--
							792.5	0.03186	0.02309	0.01092				2469.79	73.1518						--	--	--
							793	0.03141	0.02237	0.01063				2468.35	44.0803						--	--	--
							793.5	0.03151	0.02264	0.0107				2466.91	57.7871						--	--	--
							794	0.03144	0.02301	0.01057				2465.46	-69.668						--	--	--
							794.5	0.03143	0.02289	0.01045				2464.02	198.319						--	--	--
							795	0.03086	0.0219	0.0102				2462.58	147.443						--	--	--
							795.5	0.03063	0.02177	0.01042				2461.13	180.539						--	--	--
							796	0.03043	0.02181	0.01036				2459.69	80.255						--	--	--
							796.5	0.03047	0.02214	0.01044				2458.24	45.7017						--	--	--
							797	0.03047	0.0219	0.01034				2456.8	-14.5652						--	--	--
							797.5	0.0308	0.02222	0.01048				2455.35	-114.654						--	--	--
							798	0.03089	0.02245	0.0104				2453.91	152.218						--	--	--
							798.5	0.03105	0.02276	0.01047				2452.46	85.3937						--	--	--
							799	0.03119	0.02272	0.01067				2451.01	10.0388						--	--	--
							799.5	0.03105	0.02263	0.01066				2449.57	75.5928						--	--	--
							800	0.03079	0.02251	0.01043				2448.12	136.211						--	--	--
														2446.67	209.613						--	--	--
														2445.22	72.1769						--	--	--
														2443.78	80.5437						--	--	--
														2442.33	-157.077						--	--	--
														2440.88	22.6351						--	--	--
														2439.43	-10.8806						--	--	--
														2437.98	112.216						--	--	--
														2436.53	30.1878						--	--	--
														2435.08	113.535						--	--	--
														2433.63	9.58491						--	--	--
														2432.18	-61.94						--	--	--
														2430.73	65.2524						--	--	--
														2429.28	21.9165						--	--	--
														2427.83	163.691						--	--	--
														2426.37	11.1267						--	--	--
														2424.92	26.2726						--	--	--
														2423.47	9.38728						--	--	--
														2422.02	-126.165						--	--	--
														2420.56	42.3787						--	--	--
														2419.11	-67.3234						--	--	--
														2417.66	-81.4293						--	--	--
														2416.2	168.574						--	--	--
														2414.75	176.643						--	--	--
														2413.29	67.9931						--	--	--
														2411.84	16.2423						--	--	--
														2410.38	155.497						--	--	--
														2408.93	25.5018						--	--	--
														2407.47	-109.709						--	--	--
														2406.02	108.629						--	--	--
														2404.56	-29.8942						--	--	--
														2403.1	48.8042						--	--	--
														2401.64	100.785						--	--	--
														2400.19	-150.515						--	--	--
														2398.73	-19.7778						--	--	--
														2397.27	82.3243						--	--	--
														2395.81	11.0115						--	--	--
														2394.35	49.7767						--	--	--
														2392.89	-165.583						--	--	--
														2391.44	28.8976						--	--	--
														2389.97	81.8743						--	--	--
														2388.52	203.336						--	--	--
														2387.05	85.265						--	--	--
														2385.59	-16.2291						--	--	--
														2384.13	37.5009						--	--	--
														2382.67	110.323						--	--	--
														2381.21	135.988						--	--	--
														2379.75	53.6556						--	--	--
														2378.29	100.049						--	--	--
														2376.82	-18.6869						--	--	--
														2375.36	16.7539						--	--	--
														2373.9	172.446						--	--	--
														2372.43	118.473						--	--	--
														2370.97	-71.4009						--	--	--
														2369.51	-115.124						--	--	--
														2368.04	-28.0604						--	--	--
														2366.58	-20.2962						--	--	--
														2365.11	121.931						--	--	--
														2363.64	49.7144						--	--	--
														2362.18	84.6123						--	--	--
														2360.71	-27.5527						--	--	--
														2359.25	14.2211						--	--	--
														2357.78	-34.585						--	--	--
														2356.31	-77.1515						--	--	--
														2354.85	26.9574						--	--	--
														2353.38	67.8135						--	--	--
														2351.91	82.3882						--	--	--
														2350.44	27.5468						--	--	--
														2348.97	6.03397						--	--	--
														2347.5	50.8253						--	--	--
														2346.03	-114.88						--	--	--
														2344.56	-44.2174						--	--	--
														2343.09	-68.4708						--	--	--
														2341.62	-140.142						--	--	--
														2340.15	103.647						--	--	--
														2338.68	-79.1189						--	--	--
														2337.21	75.0114						--	--	--
														2335.74	-117.718						--	--	--
														2334.27	-44.4781						--	--	--
														2332.79	65.3619						--	--	--
														2331.32	93.0659						--	--	--
														2329.85	143.104						--	--	--
														2328.38	-65.5734						--	--	--
														2326.9	-94.8001						--	--	--
														2325.43	123.374						--	--	--
														2323.96	-41.1933						--	--	--
														2322.48	-28.3895						--	--	--
														2321	-98.734						--	--	--
														2319.53	155.187						--	--	--
														2318.05	193.116						--	--	--
														2316.58	33.8713						--	--	--
														2315.1	-38.6802						--	--	--
														2313.62	4.75335						--	--	--
														2312.15	-34.8288						--	--	--
														2310.67	-72.2302						--	--	--
														2309.19	-100.55						--	--	--
														2307.72	-111.826						--	--	--
														2306.24	32.1632						--	--	--
														2304.76	-83.4581						--	--	--
														2303.28	83.6903						--	--	--
														2301.8	-144.733						--	--	--
														2300.32	76.2881						--	--	--
														2298.84	65.8388						--	--	--
														2297.36	59.7397						--	--	--
														2295.88	84.1147						--	--	--
														2294.4	116.189						--	--	--
														2292.92	126.659						--	--	--
														2291.44	-134.105						--	--	--
														2289.96	44.7077						--	--	--
														2288.47	-62.3635						--	--	--
														2286.99	-35.8934						--	--	--
														2285.51	-46.1181						--	--	--
														2284.03	48.2891						--	--	--
														2282.54	33.929						--	--	--
														2281.06	-66.3111						--	--	--
														2279.58	-31.8931						--	--	--
														2278.09	-3.54913						--	--	--
														2276.61	27.0702						--	--	--
														2275.12	1.38409						--	--	--
														2273.64	-156.029						--	--	--
														2272.15	7.86175						--	--	--
														2270.66	59.9821						--	--	--
														2269.18	66.3392						--	--	--
														2267.69	186.616						--	--	--
														2266.21	64.4181						--	--	--
														2264.72	38.0922						--	--	--
														2263.23	-71.5458						--	--	--
														2261.74	-18.1117						--	--	--
														2260.25	124.485						--	--	--
														2258.76	40.1941						--	--	--
														2257.28	-23.3587						--	--	--
														2255.79	-31.8397						--	--	--
														2254.3	53.2887						--	--	--
														2252.81	29.5126						--	--	--
														2251.32	37.7975						--	--	--
														2249.83	109.513						--	--	--
														2248.33	106.894						--	--	--
														2246.84	-48.0245						--	--	--
														2245.35	37.2378						--	--	--
														2243.86	-37.0232						--	--	--
														2242.37	-41.97						--	--	--
														2240.88	169.751						--	--	--
														2239.38	-219.377						--	--	--
														2237.89	178.276						--	--	--
														2236.39	137.244						--	--	--
														2234.9	-148.888						--	--	--
														2233.41	38.4052						--	--	--
														2231.91	-33.3251						--	--	--
														2230.42	-52.5717						--	--	--
														2228.92	67.4134						--	--	--
														2227.43	-145.563						--	--	--
														2225.93	64.3027						--	--	--
														2224.43	-44.1429						--	--	--
														2222.94	24.128						--	--	--
														2221.44	-136.004						--	--	--
														2219.94	7.19922						--	--	--
														2218.45	-58.5322						--	--	--
														2216.95	-0.76963						--	--	--
														2215.45	12.8199						--	--	--
														2213.95	-41.7194						--	--	--
														2212.45	-11.0618						--	--	--
														2210.95	-27.9216						--	--	--
														2209.45	-55.8098						--	--	--
														2207.95	46.6734						--	--	--
														2206.45	-9.1088						--	--	--
														2204.95	84.8282						--	--	--
														2203.45	-50.9687						--	--	--
														2201.95	84.0954						--	--	--
														2200.45	69.85						--	--	--
														2198.95	109.015						--	--	--
														2197.44	146.123						--	--	--
														2195.94	48.9999						--	--	--
														2194.44	-47.4963						--	--	--
														2192.93	-38.3954						--	--	--
														2191.43	47.8011						--	--	--
														2189.93	-42.3715						--	--	--
														2188.42	-93.7982						--	--	--
														2186.92	79.5572						--	--	--
														2185.41	-17.7419						--	--	--
														2183.91	-125.838						--	--	--
														2182.4	10.6461						--	--	--
														2180.89	-11.4603						--	--	--
														2179.39	3.62938						--	--	--
														2177.88	177.705						--	--	--
														2176.38	122.639						--	--	--
														2174.87	-72.2557						--	--	--
														2173.36	120.361						--	--	--
														2171.85	-1.26307						--	--	--
														2170.34	56.8584						--	--	--
														2168.83	-150.133						--	--	--
														2167.33	-126.196						--	--	--
														2165.82	35.3721						--	--	--
														2164.31	187.178						--	--	--
														2162.8	179.459						--	--	--
														2161.29	11.7381						--	--	--
														2159.78	1.65227						--	--	--
														2158.26	21.4954						--	--	--
														2156.75	158.835						--	--	--
														2155.24	84.3364						--	--	--
														2153.73	-32.5739						--	--	--
														2152.21	87.7449						--	--	--
														2150.7	164.62						--	--	--
														2149.19	-58.9006						--	--	--
														2147.68	32.4783						--	--	--
														2146.16	32.6236						--	--	--
														2144.65	-65.094						--	--	--
														2143.13	31.2081						--	--	--
														2141.62	187.117						--	--	--
														2140.1	98.5409						--	--	--
														2138.59	-11.5073						--	--	--
														2137.07	-20.7071						--	--	--
														2135.56	27.741						--	--	--
														2134.04	21.2239						--	--	--
														2132.52	-118.757						--	--	--
														2131.01	33.7002						--	--	--
														2129.49	-103.279						--	--	--
														2127.97	7.56816						--	--	--
														2126.45	5.253						--	--	--
														2124.93	123.479						--	--	--
														2123.41	139.754						--	--	--
														2121.89	133.294						--	--	--
														2120.38	115.006						--	--	--
														2118.86	195.693						--	--	--
														2117.33	-38.0416						--	--	--
														2115.81	72.6753						--	--	--
														2114.29	234.177						--	--	--
														2112.77	141.862						--	--	--
														2111.25	-6.6538						--	--	--
														2109.73	81.3588						--	--	--
														2108.21	100.852						--	--	--
														2106.68	91.399						--	--	--
														2105.16	126.745						--	--	--
														2103.63	93.4875						--	--	--
														2102.11	132.018						--	--	--
														2100.59	46.2901						--	--	--
														2099.06	-70.7381						--	--	--
														2097.54	46.1063						--	--	--
														2096.01	35.5927						--	--	--
														2094.49	171.43						--	--	--
														2092.96	122.728						--	--	--
														2091.44	27.5082						--	--	--
														2089.91	223.844						--	--	--
														2088.38	197.695						--	--	--
														2086.86	24.706						--	--	--
														2085.33	132.027						--	--	--
														2083.8	46.1067						--	--	--
														2082.27	-128.752						--	--	--
														2080.74	110.572						--	--	--
														2079.21	68.263						--	--	--
														2077.68	240.342						--	--	--
														2076.15	194.662						--	--	--
														2074.62	201.642						--	--	--
														2073.09	23.2531						--	--	--
														2071.56	65.2649						--	--	--
														2070.03	37.2504						--	--	--
														2068.5	30.0614						--	--	--
														2066.97	145.704						--	--	--
														2065.44	144.696						--	--	--
														2063.9	157.686						--	--	--
														2062.37	97.5322						--	--	--
														2060.84	59.1208						--	--	--
														2059.3	107.703						--	--	--
														2057.77	-66.255						--	--	--
														2056.24	196.386						--	--	--
														2054.7	71.4905						--	--	--
														2053.17	73.6796						--	--	--
														2051.63	21.4886						--	--	--
														2050.1	69.5631						--	--	--
														2048.56	155.075						--	--	--
														2047.02	107.66						--	--	--
														2045.49	255.293						--	--	--
														2043.95	225.81						--	--	--
														2042.41	228.616						--	--	--
														2040.88	62.086						--	--	--
														2039.34	85.0899						--	--	--
														2037.8	101.432						--	--	--
														2036.26	29.7053						--	--	--
														2034.72	150.237						--	--	--
														2033.18	79.1052						--	--	--
														2031.64	47.9823						--	--	--
														2030.1	254.319						--	--	--
														2028.56	129.227						--	--	--
														2027.02	58.5876						--	--	--
														2025.48	-50.1284						--	--	--
														2023.94	185.375						--	--	--
														2022.4	285.772						--	--	--
														2020.85	32.632						--	--	--
														2019.31	127.147						--	--	--
														2017.77	106.56						--	--	--
														2016.22	82.9478						--	--	--
														2014.68	-3.6498						--	--	--
														2013.14	89.1469						--	--	--
														2011.59	112.353						--	--	--
														2010.05	138.3						--	--	--
														2008.5	241.168						--	--	--
														2006.96	40.4262						--	--	--
														2005.41	24.0048						--	--	--
														2003.87	280.088						--	--	--
														2002.32	193.427						--	--	--
														2000.77	114.617						--	--	--
														1999.22	203.987						--	--	--
														1997.68	10.3631						--	--	--
														1996.13	12.0539						--	--	--
														1994.58	60.3813						--	--	--
														1993.03	79.6471						--	--	--
														1991.48	64.8395						--	--	--
														1989.93	156.062						--	--	--
														1988.38	69.489						--	--	--
														1986.83	99.647						--	--	--
														1985.28	215.781						--	--	--
														1983.73	-1.48638						--	--	--
														1982.18	86.2411						--	--	--
														1980.63	56.5355						--	--	--
														1979.08	169.219						--	--	--
														1977.53	143.148						--	--	--
														1975.97	159.062						--	--	--
														1974.42	160.216						--	--	--
														1972.87	109.375						--	--	--
														1971.31	76.4408						--	--	--
														1969.76	73.1884						--	--	--
														1968.21	131.689						--	--	--
														1966.65	-164.271						--	--	--
														1965.1	113.177						--	--	--
														1963.54	169.852						--	--	--
														1961.98	127.377						--	--	--
														1960.43	104.751						--	--	--
														1958.87	2.46228						--	--	--
														1957.32	19.4017						--	--	--
														1955.76	26.3521						--	--	--
														1954.2	53.8187						--	--	--
														1952.64	6.58793						--	--	--
														1951.09	-28.3692						--	--	--
														1949.53	-27.1153						--	--	--
														1947.97	-55.423						--	--	--
														1946.41	49.6907						--	--	--
														1944.85	43.314						--	--	--
														1943.29	-11.7772						--	--	--
														1941.73	136.462						--	--	--
														1940.17	52.1448						--	--	--
														1938.61	-20.8377						--	--	--
														1937.04	193.06						--	--	--
														1935.48	164.432						--	--	--
														1933.92	-36.4466						--	--	--
														1932.36	216.079						--	--	--
														1930.79	192.439						--	--	--
														1929.23	22.1043						--	--	--
														1927.67	54.6578						--	--	--
														1926.1	40.2243						--	--	--
														1924.54	115.893						--	--	--
														1922.97	130.129						--	--	--
														1921.41	74.3164						--	--	--
														1919.85	102.654						--	--	--
														1918.28	164.172						--	--	--
														1916.71	139.753						--	--	--
														1915.15	246.978						--	--	--
														1913.58	38.0156						--	--	--
														1912.01	67.1095						--	--	--
														1910.45	-116.165						--	--	--
														1908.88	49.2282						--	--	--
														1907.31	96.5846						--	--	--
														1905.74	7.79044						--	--	--
														1904.17	186.382						--	--	--
														1902.6	-1.22782						--	--	--
														1901.03	88.2811						--	--	--
														1899.46	84.6516						--	--	--
														1897.89	16.1529						--	--	--
														1896.32	-63.7585						--	--	--
														1894.75	246.663						--	--	--
														1893.18	95.8818						--	--	--
														1891.61	48.7037						--	--	--
														1890.03	-74.5712						--	--	--
														1888.46	151.74						--	--	--
														1886.89	42.7172						--	--	--
														1885.31	-34.1701						--	--	--
														1883.74	-56.8201						--	--	--
														1882.17	116.82						--	--	--
														1880.59	17.903						--	--	--
														1879.02	-22.8913						--	--	--
														1877.44	79.7779						--	--	--
														1875.87	74.3974						--	--	--
														1874.29	95.5836						--	--	--
														1872.71	-167.391						--	--	--
														1871.14	60.371						--	--	--
														1869.56	146.272						--	--	--
														1867.98	47.0268						--	--	--
														1866.41	87.4453						--	--	--
														1864.83	6.62279						--	--	--
														1863.25	112.746						--	--	--
														1861.67	-75.2974						--	--	--
														1860.09	24.5799						--	--	--
														1858.51	-6.54839						--	--	--
														1856.93	9.54847						--	--	--
														1855.35	-157.569						--	--	--
														1853.77	-68.8271						--	--	--
														1852.19	-103.972						--	--	--
														1850.61	-116.655						--	--	--
														1849.03	36.0352						--	--	--
														1847.44	61.3174						--	--	--
														1845.86	-132.287						--	--	--
														1844.28	104.152						--	--	--
														1842.7	15.8929						--	--	--
														1841.11	-9.80933						--	--	--
														1839.53	15.844						--	--	--
														1837.94	-99.5034						--	--	--
														1836.36	-1.70136						--	--	--
														1834.77	20.9653						--	--	--
														1833.19	34.7285						--	--	--
														1831.6	143.977						--	--	--
														1830.02	46.8319						--	--	--
														1828.43	-11.7511						--	--	--
														1826.84	-82.4322						--	--	--
														1825.26	-20.3848						--	--	--
														1823.67	123.583						--	--	--
														1822.08	-121.845						--	--	--
														1820.49	40.5583						--	--	--
														1818.9	-105.979						--	--	--
														1817.31	56.6505						--	--	--
														1815.72	-12.7781						--	--	--
														1814.13	-39.2529						--	--	--
														1812.54	-41.5452						--	--	--
														1810.96	-76.2188						--	--	--
														1809.36	-51.224						--	--	--
														1807.77	-47.1306						--	--	--
														1806.18	207.025						--	--	--
														1804.59	-57.9395						--	--	--
														1803	33.2977						--	--	--
														1801.4	-55.7013						--	--	--
														1799.81	-118.81						--	--	--
														1798.22	7.50284						--	--	--
														1796.62	99.2667						--	--	--
														1795.03	-162.967						--	--	--
														1793.43	-1.86587						--	--	--
														1791.84	240.401						--	--	--
														1790.24	115.91						--	--	--
														1788.65	39.8434						--	--	--
														1787.05	30.7847						--	--	--
														1785.46	119.572						--	--	--
														1783.86	-7.31271						--	--	--
														1782.26	-78.7048						--	--	--
														1780.66	213.091						--	--	--
														1779.07	15.9176						--	--	--
														1777.47	56.844						--	--	--
														1775.87	-78.5282						--	--	--
														1774.27	120.916						--	--	--
														1772.67	16.4731						--	--	--
														1771.07	49.9427						--	--	--
														1769.47	8.01437						--	--	--
														1767.87	-22.0892						--	--	--
														1766.27	1.50844						--	--	--
														1764.67	152.565						--	--	--
														1763.07	150.376						--	--	--
														1761.46	152.817						--	--	--
														1759.86	130.566						--	--	--
														1758.26	259.421						--	--	--
														1756.66	111.358						--	--	--
														1755.05	160.074						--	--	--
														1753.45	214.924						--	--	--
														1751.84	322.568						--	--	--
														1750.24	273.921						--	--	--
														1748.63	194.338						--	--	--
														1747.03	154.641						--	--	--
														1745.42	140.041						--	--	--
														1743.82	313.706						--	--	--
														1742.21	169.237						--	--	--
														1740.6	86.6402						--	--	--
														1739	290.351						--	--	--
														1737.39	168.393						--	--	--
														1735.78	221.298						--	--	--
														1734.17	232.565						--	--	--
														1732.56	291.984						--	--	--
														1730.96	125.348						--	--	--
														1729.35	184.473						--	--	--
														1727.73	270.598						--	--	--
														1726.12	396.526						--	--	--
														1724.51	238.924						--	--	--
														1722.9	177.601						--	--	--
														1721.29	254.867						--	--	--
														1719.68	363.155						--	--	--
														1718.07	398.867						--	--	--
														1716.46	468.231						--	--	--
														1714.84	443.246						--	--	--
														1713.23	275.013						--	--	--
														1711.62	311.216						--	--	--
														1710	301.505						--	--	--
														1708.39	466.595						--	--	--
														1706.77	393.636						--	--	--
														1705.16	415.827						--	--	--
														1703.54	508.666						--	--	--
														1701.93	338.057						--	--	--
														1700.31	443.264						--	--	--
														1698.69	439.624						--	--	--
														1697.08	508.613						--	--	--
														1695.46	577.685						--	--	--
														1693.84	537.245						--	--	--
														1692.22	518.134						--	--	--
														1690.61	565.461						--	--	--
														1688.99	639.151						--	--	--
														1687.37	737.055						--	--	--
														1685.75	506.792						--	--	--
														1684.13	628.659						--	--	--
														1682.51	586.328						--	--	--
														1680.89	453.799						--	--	--
														1679.27	630.359						--	--	--
														1677.64	359.818						--	--	--
														1676.02	555.158						--	--	--
														1674.4	709.004						--	--	--
														1672.78	670.59						--	--	--
														1671.15	622.546						--	--	--
														1669.53	513.957						--	--	--
														1667.91	411.103						--	--	--
														1666.28	645.215						--	--	--
														1664.66	590.247						--	--	--
														1663.03	614.994						--	--	--
														1661.41	701.778						--	--	--
														1659.78	775.742						--	--	--
														1658.16	680.195						--	--	--
														1656.53	612.482						--	--	--
														1654.9	622.172						--	--	--
														1653.28	600.585						--	--	--
														1651.65	778.762						--	--	--
														1650.02	843.587						--	--	--
														1648.39	767.248						--	--	--
														1646.76	775.665						--	--	--
														1645.13	705.159						--	--	--
														1643.51	733.278						--	--	--
														1641.88	675.559						--	--	--
														1640.25	849.878						--	--	--
														1638.62	612.307						--	--	--
														1636.98	824.795						--	--	--
														1635.35	786.868						--	--	--
														1633.72	1041.16						--	--	--
														1632.09	841.462						--	--	--
														1630.46	835.734						--	--	--
														1628.82	982.791						--	--	--
														1627.19	962.788						--	--	--
														1625.56	1031.08						--	--	--
														1623.92	1074.51						--	--	--
														1622.29	1183.62						--	--	--
														1620.65	1188.88						--	--	--
														1619.02	1120.46						--	--	--
														1617.38	1237.65						--	--	--
														1615.75	1168.23						--	--	--
														1614.11	1351.97						--	--	--
														1612.47	1525.43						--	--	--
														1610.84	1625						--	--	--
														1609.2	1530.52						--	--	--
														1607.56	1511.64						--	--	--
														1605.92	1455.74						--	--	--
														1604.29	1693.17						--	--	--
														1602.65	1762.54						--	--	--
														1601.01	1675.73						--	--	--
														1599.37	1656.97						--	--	--
														1597.73	1856.41						--	--	--
														1596.09	1787.11						--	--	--
														1594.45	1731.3						--	--	--
														1592.8	1825.6						--	--	--
														1591.16	1826.13						--	--	--
														1589.52	1844.24						--	--	--
														1587.88	1793.15						--	--	--
														1586.24	1729.61						--	--	--
														1584.59	1942.46						--	--	--
														1582.95	2035.26						--	--	--
														1581.3	1797						--	--	--
														1579.66	1837.79						--	--	--
														1578.02	1744.21						--	--	--
														1576.37	1777.83						--	--	--
														1574.73	1845.96						--	--	--
														1573.08	1637.93						--	--	--
														1571.43	1906.98						--	--	--
														1569.79	1722.34						--	--	--
														1568.14	1752.26						--	--	--
														1566.49	1783.68						--	--	--
														1564.85	1685.84						--	--	--
														1563.2	1594.81						--	--	--
														1561.55	1548.34						--	--	--
														1559.9	1588.51						--	--	--
														1558.25	1711.11						--	--	--
														1556.6	1678.02						--	--	--
														1554.95	1836.51						--	--	--
														1553.3	1497.42						--	--	--
														1551.65	1545.89						--	--	--
														1550	1721.27						--	--	--
														1548.35	1687.1						--	--	--
														1546.7	1732.93						--	--	--
														1545.04	1576.74						--	--	--
														1543.39	1724.62						--	--	--
														1541.74	1544.59						--	--	--
														1540.08	1546.73						--	--	--
														1538.43	1664.45						--	--	--
														1536.78	1607.88						--	--	--
														1535.12	1503.23						--	--	--
														1533.47	1538.06						--	--	--
														1531.81	1540.03						--	--	--
														1530.15	1701.87						--	--	--
														1528.5	1738.02						--	--	--
														1526.84	1674.72						--	--	--
														1525.19	1667.06						--	--	--
														1523.53	1574						--	--	--
														1521.87	1488.57						--	--	--
														1520.21	1440.81						--	--	--
														1518.55	1431.95						--	--	--
														1516.89	1522.12						--	--	--
														1515.24	1524.18						--	--	--
														1513.58	1550.42						--	--	--
														1511.92	1362.69						--	--	--
														1510.26	1562.37						--	--	--
														1508.6	1505.59						--	--	--
														1506.93	1685.92						--	--	--
														1505.27	1592.63						--	--	--
														1503.61	1609.94						--	--	--
														1501.95	1660.79						--	--	--
														1500.29	1603.65						--	--	--
														1498.62	1784.09						--	--	--
														1496.96	1580.74						--	--	--
														1495.29	1669.35						--	--	--
														1493.63	1676.49						--	--	--
														1491.97	1485.46						--	--	--
														1490.35	1695.33						--	--	--
														1488.71	1797.1						--	--	--
														1487.07	1674.91						--	--	--
														1485.43	1784.14						--	--	--
														1483.79	1696.38						--	--	--
														1482.14	1787.01						--	--	--
														1480.5	1720.45						--	--	--
														1478.86	1787.26						--	--	--
														1477.22	1849.54						--	--	--
														1475.58	1934.22						--	--	--
														1473.93	2044.35						--	--	--
														1472.29	2033.06						--	--	--
														1470.64	1944.98						--	--	--
														1469	2165.89						--	--	--
														1467.36	2191.75						--	--	--
														1465.71	2151.57						--	--	--
														1464.07	2113.46						--	--	--
														1462.42	2086						--	--	--
														1460.77	2005.58						--	--	--
														1459.13	1844.52						--	--	--
														1457.48	1810.88						--	--	--
														1455.83	1725.18						--	--	--
														1454.19	1656.57						--	--	--
														1452.54	1647.54						--	--	--
														1450.89	1513.86						--	--	--
														1449.24	1388.37						--	--	--
														1447.59	1363.66						--	--	--
														1445.94	1323.41						--	--	--
														1444.29	1292.31						--	--	--
														1442.64	1439.42						--	--	--
														1440.99	1222.3						--	--	--
														1439.34	1171.44						--	--	--
														1437.69	1338.8						--	--	--
														1436.04	1351.37						--	--	--
														1434.39	1373.56						--	--	--
														1432.74	1318.87						--	--	--
														1431.08	1237.66						--	--	--
														1429.43	1281.08						--	--	--
														1427.78	1313.72						--	--	--
														1426.12	1174.35						--	--	--
														1424.47	1191.03						--	--	--
														1422.82	1223.04						--	--	--
														1421.16	1087.11						--	--	--
														1419.51	1076.8						--	--	--
														1417.85	1002.84						--	--	--
														1416.2	1249.83						--	--	--
														1414.54	1225.43						--	--	--
														1412.88	1254.17						--	--	--
														1411.22	996.515						--	--	--
														1409.57	1117.32						--	--	--
														1407.91	1158.41						--	--	--
														1406.25	1108.11						--	--	--
														1404.59	1056.43						--	--	--
														1402.94	1122.15						--	--	--
														1401.28	1262.51						--	--	--
														1399.62	1248.86						--	--	--
														1397.96	1178.19						--	--	--
														1396.3	1182.33						--	--	--
														1394.63	1155.57						--	--	--
														1392.97	1242.63						--	--	--
														1391.31	1367.54						--	--	--
														1389.65	1222.89						--	--	--
														1387.99	1290.81						--	--	--
														1386.33	1303.08						--	--	--
														1384.66	1154.11						--	--	--
														1383	1195.57						--	--	--
														1381.34	1124.76						--	--	--
														1379.67	1133.14						--	--	--
														1378.01	1189.03						--	--	--
														1376.34	1104.23						--	--	--
														1374.68	1071.16						--	--	--
														1373.01	1192.31						--	--	--
														1371.35	1098.84						--	--	--
														1369.68	1026.64						--	--	--
														1368.02	1161.61						--	--	--
														1366.35	1167.78						--	--	--
														1364.68	1138.32						--	--	--
														1363.01	1176.97						--	--	--
														1361.35	1073.46						--	--	--
														1359.68	1016.13						--	--	--
														1358.01	1072.1						--	--	--
														1356.34	1236.83						--	--	--
														1354.67	1251.47						--	--	--
														1353	1195.29						--	--	--
														1351.33	1295.62						--	--	--
														1349.66	1333.11						--	--	--
														1347.99	1414.2						--	--	--
														1346.32	1474.17						--	--	--
														1344.64	1559.03						--	--	--
														1342.97	1433.7						--	--	--
														1341.3	1418.21						--	--	--
														1339.63	1432.09						--	--	--
														1337.95	1486.08						--	--	--
														1336.28	1232.92						--	--	--
														1334.61	1425.15						--	--	--
														1332.93	1400.92						--	--	--
														1331.26	1287.87						--	--	--
														1329.58	1147.33						--	--	--
														1327.91	1293.34						--	--	--
														1326.23	1225.01						--	--	--
														1324.55	1319.74						--	--	--
														1322.88	1180.94						--	--	--
														1321.2	1387.37						--	--	--
														1319.52	1081.42						--	--	--
														1317.85	1162.93						--	--	--
														1316.17	1099.86						--	--	--
														1314.49	982.728						--	--	--
														1312.81	894.847						--	--	--
														1311.13	949.642						--	--	--
														1309.45	937.939						--	--	--
														1307.77	840.648						--	--	--
														1306.09	834.917						--	--	--
														1304.41	832.295						--	--	--
														1302.73	756.437						--	--	--
														1301.05	757.344						--	--	--
														1299.37	731.031						--	--	--
														1297.68	606.072						--	--	--
														1296	713.804						--	--	--
														1294.32	634.701						--	--	--
														1292.63	569.681						--	--	--
														1290.95	623.076						--	--	--
														1289.27	522.391						--	--	--
														1287.58	538.143						--	--	--
														1285.9	532.62						--	--	--
														1284.21	458.636						--	--	--
														1282.53	502.618						--	--	--
														1280.84	405.167						--	--	--
														1279.15	366.278						--	--	--
														1277.47	545.672						--	--	--
														1275.78	542.614						--	--	--
														1274.09	498.253						--	--	--
														1272.4	427.485						--	--	--
														1270.71	530.027						--	--	--
														1269.03	546.489						--	--	--
														1267.34	462.235						--	--	--
														1265.65	409.804						--	--	--
														1263.96	378.376						--	--	--
														1262.27	431.17						--	--	--
														1260.58	417.219						--	--	--
														1258.89	497.229						--	--	--
														1257.2	364.532						--	--	--
														1255.5	471.255						--	--	--
														1253.81	498.99						--	--	--
														1252.12	521.724						--	--	--
														1250.43	377.159						--	--	--
														1248.73	408.713						--	--	--
														1247.04	550.819						--	--	--
														1245.34	542.079						--	--	--
														1243.65	487.811						--	--	--
														1241.96	579.049						--	--	--
														1240.26	459.873						--	--	--
														1238.56	356.622						--	--	--
														1236.87	564.588						--	--	--
														1235.17	457.078						--	--	--
														1233.47	602.308						--	--	--
														1231.78	498.682						--	--	--
														1230.08	473.82						--	--	--
														1228.38	557.883						--	--	--
														1226.69	432.583						--	--	--
														1224.99	572.946						--	--	--
														1223.29	450.524						--	--	--
														1221.59	550.224						--	--	--
														1219.89	506.672						--	--	--
														1218.19	452.355						--	--	--
														1216.49	443.819						--	--	--
														1214.79	441.335						--	--	--
														1213.08	604.394						--	--	--
														1211.38	509.77						--	--	--
														1209.68	481.405						--	--	--
														1207.98	508.586						--	--	--
														1206.28	315.242						--	--	--
														1204.57	471.27						--	--	--
														1202.87	520.428						--	--	--
														1201.16	357.166						--	--	--
														1199.46	311.185						--	--	--
														1197.75	407.811						--	--	--
														1196.05	351.677						--	--	--
														1194.34	253.985						--	--	--
														1192.64	300.103						--	--	--
														1190.93	335.591						--	--	--
														1189.22	330.628						--	--	--
[truncated: 63,538 more rows]

## Sheet: Figure 5
Figure 5a	Cycle 1		Cycle 2		Cycle 3		Cycle 4		Cycle 5			Figure 5b		Absorbance (a.u.)			Figure 5c																														Figure 5d		i (mA)
	E (V vs. Ag/Ag+)	i (mA)	E (V vs. Ag/Ag+)	i (mA)	E (V vs. Ag/Ag+)	i (mA)	E (V vs. Ag/Ag+)	i (mA)	E (V vs. Ag/Ag+)	i (mA)			Wavenumber (cm-1)	Before Oxidation	After Oxidation			Time (s)	i (mA)	Time (s)	i (mA)	Time (s)	i (mA)	Time (s)	i (mA)	Time (s)	i (mA)	Time (s)	i (mA)	Time (s)	i (mA)	Time (s)	i (mA)	Time (s)	i (mA)	Time (s)	i (mA)	Time (s)	i (mA)	Time (s)	i (mA)	Time (s)	i (mA)	Time (s)	i (mA)			Time (s)	GA-Fe (1st Period)
	0.1	-0.7478	-0.5	-2.44	-0.5	-2.6	-0.5	-2.66	-0.5	-2.69			200	1.3071	1.21692			0.002	72.1	53.5	-60.46	107	72.74	160.5	-60.06	214	72.1	267.5	-59.91	321	71.82	374.5	-59.76	428	71.67	481.5	-59.62	535	71.56	588.5	-59.26	642	71.27	695.5	-59.16			0.002	72.1
	0.099	-0.7637	-0.499	-2.39	-0.499	-2.55	-0.499	-2.62	-0.499	-2.65			200.2	1.31495	1.2235			0.004	41.93	53.5	-36.67	107	49.61	160.5	-36.21	214	48.79	267.5	-35.82	321	48.32	374.5	-35.49	428	48.02	481.5	-35.2	535	47.75	588.5	-34.91	642	47.47	695.5	-34.72			0.004	41.93
	0.098	-0.7734	-0.498	-2.35	-0.498	-2.51	-0.498	-2.57	-0.498	-2.6			200.4	1.33083	1.23807			0.006	39.49	53.51	-28.16	107	43.09	160.5	-27.74	214	42.08	267.5	-27.34	321	41.47	374.5	-27.01	428	41.05	481.5	-26.74	535	40.69	588.5	-26.5	642	40.35	695.5	-26.33			0.006	39.49
	0.097	-0.7815	-0.497	-2.31	-0.497	-2.47	-0.497	-2.53	-0.497	-2.56			200.6	1.3499	1.25632			0.008	38.09	53.51	-23.19	107	39.88	160.5	-22.83	214	38.7	267.5	-22.45	321	37.97	374.5	-22.16	428	37.47	481.5	-21.92	535	37.04	588.5	-21.72	642	36.65	695.5	-21.58			0.008	38.09
	0.096	-0.7893	-0.496	-2.27	-0.496	-2.43	-0.496	-2.49	-0.496	-2.52			200.8	1.37385	1.28272			0.01	37.15	53.51	-19.94	107	37.91	160.5	-19.64	214	36.59	267.5	-19.3	321	35.78	374.5	-19.03	428	35.21	481.5	-18.83	535	34.73	588.5	-18.66	642	34.29	695.5	-18.53			0.01	37.15
	0.095	-0.7969	-0.495	-2.24	-0.495	-2.39	-0.495	-2.45	-0.495	-2.48			201	1.39872	1.30615			0.012	36.46	53.51	-17.68	107	36.57	160.5	-17.42	214	35.13	267.5	-17.1	321	34.24	374.5	-16.86	428	33.62	481.5	-16.68	535	33.1	588.5	-16.52	642	32.63	695.5	-16.41			0.012	36.46
	0.094	-0.8042	-0.494	-2.2	-0.494	-2.35	-0.494	-2.42	-0.494	-2.44			201.2	1.42815	1.33386			0.014	35.92	53.51	-16.01	107	35.59	160.5	-15.8	214	34.05	267.5	-15.5	321	33.09	374.5	-15.27	428	32.43	481.5	-15.1	535	31.87	588.5	-14.96	642	31.38	695.5	-14.86			0.014	35.92
	0.093	-0.8112	-0.493	-2.17	-0.493	-2.32	-0.493	-2.38	-0.493	-2.41			201.4	1.45124	1.3606			0.016	35.47	53.52	-14.74	107	34.82	160.5	-14.56	214	33.2	267.5	-14.28	321	32.19	374.5	-14.06	428	31.49	481.5	-13.9	535	30.9	588.5	-13.77	642	30.39	695.5	-13.67			0.016	35.47
	0.092	-0.8186	-0.492	-2.14	-0.492	-2.29	-0.492	-2.34	-0.492	-2.37			201.6	1.4742	1.38873			0.018	35.1	53.52	-13.74	107	34.21	160.5	-13.59	214	32.52	267.5	-13.32	321	31.46	374.5	-13.11	428	30.73	481.5	-12.96	535	30.11	588.5	-12.83	642	29.58	695.5	-12.74			0.018	35.1
	0.091	-0.8259	-0.491	-2.11	-0.491	-2.25	-0.491	-2.31	-0.491	-2.34			201.8	1.49679	1.41487			0.02	34.78	53.52	-12.94	107	33.7	160.5	-12.82	214	31.95	267.5	-12.55	321	30.85	374.5	-12.35	428	30.09	481.5	-12.2	535	29.45	588.5	-12.08	642	28.9	695.5	-12			0.02	34.78
	0.09	-0.8333	-0.49	-2.08	-0.49	-2.22	-0.49	-2.28	-0.49	-2.31			202	1.52809	1.43759			0.022	34.49	53.52	-12.29	107	33.27	160.5	-12.18	214	31.47	267.5	-11.92	321	30.33	374.5	-11.73	428	29.54	481.5	-11.59	535	28.88	588.5	-11.47	642	28.32	695.5	-11.39			0.022	34.49
	0.089	-0.8406	-0.489	-2.04	-0.489	-2.19	-0.489	-2.25	-0.489	-2.27			202.2	1.54968	1.46106			0.024	34.23	53.52	-11.74	107	32.9	160.5	-11.66	214	31.05	267.5	-11.4	321	29.88	374.5	-11.22	428	29.06	481.5	-11.08	535	28.38	588.5	-10.97	642	27.81	695.5	-10.88			0.024	34.23
	0.088	-0.8481	-0.488	-2.02	-0.488	-2.16	-0.488	-2.22	-0.488	-2.24			202.4	1.57431	1.4883			0.026	34	53.53	-11.29	107	32.57	160.5	-11.21	214	30.67	267.5	-10.97	321	29.47	374.5	-10.78	428	28.63	481.5	-10.65	535	27.94	588.5	-10.54	642	27.35	695.5	-10.46			0.026	34
	0.087	-0.8555	-0.487	-1.99	-0.487	-2.13	-0.487	-2.19	-0.487	-2.21			202.6	1.59908	1.50623			0.028	33.78	53.53	-10.9	107	32.28	160.5	-10.84	214	30.34	267.5	-10.59	321	29.11	374.5	-10.42	428	28.25	481.5	-10.28	535	27.54	588.5	-10.18	642	26.95	695.5	-10.11			0.028	33.78
	0.086	-0.8629	-0.486	-1.96	-0.486	-2.1	-0.486	-2.16	-0.486	-2.18			202.8	1.62733	1.52537			0.03	33.59	53.53	-10.56	107	32.02	160.5	-10.51	214	30.04	267.5	-10.28	321	28.79	374.5	-10.1	428	27.91	481.5	-9.97	535	27.18	588.5	-9.88	642	26.57	695.5	-9.8			0.03	33.59
	0.085	-0.8703	-0.485	-1.94	-0.485	-2.08	-0.485	-2.13	-0.485	-2.15			203	1.65255	1.55138			0.032	33.4	53.53	-10.27	107	31.78	160.5	-10.23	214	29.77	267.5	-10	321	28.49	374.5	-9.83	428	27.59	481.5	-9.7	535	26.85	588.5	-9.61	642	26.23	695.5	-9.54			0.032	33.4
	0.084	-0.8778	-0.484	-1.91	-0.484	-2.05	-0.484	-2.1	-0.484	-2.13			203.2	1.68018	1.57915			0.034	33.23	53.53	-10.02	107	31.55	160.5	-9.98	214	29.52	267.5	-9.76	321	28.22	374.5	-9.59	428	27.3	481.5	-9.47	535	26.54	588.5	-9.38	642	25.92	695.5	-9.31			0.034	33.23
	0.083	-0.8853	-0.483	-1.89	-0.483	-2.02	-0.483	-2.08	-0.483	-2.1			203.4	1.70412	1.59964			0.036	33.07	53.54	-9.79	107	31.35	160.5	-9.77	214	29.29	267.5	-9.54	321	27.96	374.5	-9.38	428	27.03	481.5	-9.26	535	26.26	588.5	-9.17	642	25.62	695.5	-9.11			0.036	33.07
	0.082	-0.8931	-0.482	-1.86	-0.482	-1.99	-0.482	-2.05	-0.482	-2.07			203.6	1.73512	1.62869			0.038	32.92	53.54	-9.59	107	31.16	160.5	-9.57	214	29.07	267.5	-9.36	321	27.72	374.5	-9.19	428	26.77	481.5	-9.08	535	25.99	588.5	-8.99	642	25.35	695.5	-8.93			0.038	32.92
	0.081	-0.901	-0.481	-1.84	-0.481	-1.97	-0.481	-2.02	-0.481	-2.04			203.8	1.75856	1.65652			0.04	32.77	53.54	-9.41	107	30.98	160.5	-9.4	214	28.87	267.5	-9.19	321	27.5	374.5	-9.03	428	26.53	481.5	-8.92	535	25.74	588.5	-8.83	642	25.09	695.5	-8.77			0.04	32.77
	0.08	-0.9088	-0.48	-1.81	-0.48	-1.94	-0.48	-2	-0.48	-2.02			204	1.78256	1.68272			0.042	32.63	53.54	-9.25	107	30.81	160.5	-9.24	214	28.68	267.5	-9.03	321	27.29	374.5	-8.88	428	26.31	481.5	-8.77	535	25.5	588.5	-8.69	642	24.84	695.5	-8.63			0.042	32.63
	0.079	-0.9166	-0.479	-1.79	-0.479	-1.92	-0.479	-1.97	-0.479	-1.99			204.2	1.80838	1.71036			0.044	32.5	53.54	-9.1	107	30.66	160.5	-9.1	214	28.5	267.5	-8.9	321	27.09	374.5	-8.75	428	26.09	481.5	-8.64	535	25.28	588.5	-8.56	642	24.61	695.5	-8.5			0.044	32.5
	0.078	-0.9243	-0.478	-1.77	-0.478	-1.9	-0.478	-1.95	-0.478	-1.97			204.4	1.83594	1.73124			0.046	32.38	53.55	-8.97	107	30.5	160.5	-8.97	214	28.32	267.5	-8.77	321	26.9	374.5	-8.62	428	25.89	481.5	-8.52	535	25.06	588.5	-8.44	642	24.39	695.5	-8.39			0.046	32.38
	0.077	-0.9327	-0.477	-1.75	-0.477	-1.87	-0.477	-1.92	-0.477	-1.95			204.6	1.85666	1.76258			0.048	32.26	53.55	-8.85	107	30.36	160.5	-8.85	214	28.16	267.5	-8.65	321	26.72	374.5	-8.51	428	25.69	481.5	-8.41	535	24.85	588.5	-8.33	642	24.17	695.5	-8.28			0.048	32.26
	0.076	-0.9406	-0.476	-1.73	-0.476	-1.85	-0.476	-1.9	-0.476	-1.92			204.8	1.88765	1.78678			0.05	32.14	53.55	-8.73	107	30.22	160.5	-8.74	214	28.01	267.5	-8.55	321	26.54	374.5	-8.41	428	25.5	481.5	-8.31	535	24.66	588.5	-8.24	642	23.97	695.5	-8.18			0.05	32.14
	0.075	-0.9488	-0.475	-1.7	-0.475	-1.83	-0.475	-1.88	-0.475	-1.9			205	1.91188	1.80546			0.052	32.03	53.55	-8.63	107.1	30.09	160.6	-8.64	214.1	27.85	267.6	-8.45	321.1	26.38	374.6	-8.32	428.1	25.32	481.6	-8.22	535.1	24.47	588.6	-8.15	642.1	23.78	695.6	-8.09			0.052	32.03
	0.074	-0.9575	-0.474	-1.68	-0.474	-1.81	-0.474	-1.86	-0.474	-1.88			205.2	1.93353	1.83233			0.054	31.92	53.55	-8.53	107.1	29.97	160.6	-8.55	214.1	27.71	267.6	-8.36	321.1	26.22	374.6	-8.23	428.1	25.15	481.6	-8.13	535.1	24.29	588.6	-8.06	642.1	23.59	695.6	-8.01			0.054	31.92
	0.073	-0.9659	-0.473	-1.66	-0.473	-1.78	-0.473	-1.83	-0.473	-1.85			205.4	1.96298	1.86424			0.056	31.81	53.56	-8.44	107.1	29.85	160.6	-8.46	214.1	27.57	267.6	-8.28	321.1	26.06	374.6	-8.15	428.1	24.98	481.6	-8.05	535.1	24.11	588.6	-7.99	642.1	23.41	695.6	-7.93			0.056	31.81
	0.072	-0.9743	-0.472	-1.64	-0.472	-1.76	-0.472	-1.81	-0.472	-1.83			205.6	1.99224	1.89121			0.058	31.71	53.56	-8.35	107.1	29.73	160.6	-8.38	214.1	27.44	267.6	-8.2	321.1	25.91	374.6	-8.07	428.1	24.82	481.6	-7.98	535.1	23.94	588.6	-7.91	642.1	23.23	695.6	-7.86			0.058	31.71
	0.071	-0.9829	-0.471	-1.62	-0.471	-1.74	-0.471	-1.79	-0.471	-1.81			205.8	2.02147	1.91556			0.06	31.61	53.56	-8.27	107.1	29.62	160.6	-8.3	214.1	27.31	267.6	-8.13	321.1	25.77	374.6	-8	428.1	24.67	481.6	-7.91	535.1	23.77	588.6	-7.84	642.1	23.06	695.6	-7.8			0.06	31.61
	0.07	-0.9915	-0.47	-1.6	-0.47	-1.72	-0.47	-1.77	-0.47	-1.79			206	2.0407	1.9401			0.062	31.52	53.56	-8.2	107.1	29.51	160.6	-8.23	214.1	27.18	267.6	-8.06	321.1	25.63	374.6	-7.93	428.1	24.51	481.6	-7.85	535.1	23.62	588.6	-7.78	642.1	22.9	695.6	-7.74			0.062	31.52
	0.069	-1	-0.469	-1.59	-0.469	-1.7	-0.469	-1.75	-0.469	-1.77			206.2	2.06477	1.96182			0.064	31.43	53.56	-8.13	107.1	29.41	160.6	-8.16	214.1	27.06	267.6	-7.99	321.1	25.49	374.6	-7.87	428.1	24.37	481.6	-7.79	535.1	23.46	588.6	-7.72	642.1	22.74	695.6	-7.68			0.064	31.43
	0.068	-1.01	-0.468	-1.57	-0.468	-1.68	-0.468	-1.73	-0.468	-1.75			206.4	2.09114	1.98008			0.066	31.33	53.57	-8.06	107.1	29.3	160.6	-8.1	214.1	26.94	267.6	-7.93	321.1	25.36	374.6	-7.81	428.1	24.22	481.6	-7.73	535.1	23.31	588.6	-7.67	642.1	22.58	695.6	-7.62			0.066	31.33
	0.067	-1.02	-0.467	-1.55	-0.467	-1.66	-0.467	-1.71	-0.467	-1.73			206.6	2.11915	1.99851			0.068	31.24	53.57	-7.99	107.1	29.2	160.6	-8.04	214.1	26.83	267.6	-7.87	321.1	25.23	374.6	-7.76	428.1	24.08	481.6	-7.67	535.1	23.16	588.6	-7.61	642.1	22.43	695.6	-7.57			0.068	31.24
	0.066	-1.03	-0.466	-1.53	-0.466	-1.64	-0.466	-1.69	-0.466	-1.71			206.8	2.13604	2.02324			0.07	31.16	53.57	-7.93	107.1	29.11	160.6	-7.98	214.1	26.72	267.6	-7.82	321.1	25.1	374.6	-7.7	428.1	23.95	481.6	-7.62	535.1	23.02	588.6	-7.56	642.1	22.28	695.6	-7.52			0.07	31.16
	0.065	-1.04	-0.465	-1.51	-0.465	-1.62	-0.465	-1.67	-0.465	-1.69			207	2.16681	2.04715			0.072	31.07	53.57	-7.88	107.1	29.01	160.6	-7.92	214.1	26.61	267.6	-7.77	321.1	24.98	374.6	-7.65	428.1	23.82	481.6	-7.58	535.1	22.88	588.6	-7.52	642.1	22.14	695.6	-7.47			0.072	31.07
	0.064	-1.04	-0.464	-1.5	-0.464	-1.61	-0.464	-1.65	-0.464	-1.67			207.2	2.20055	2.06737			0.074	30.99	53.57	-7.82	107.1	28.92	160.6	-7.87	214.1	26.5	267.6	-7.71	321.1	24.86	374.6	-7.6	428.1	23.69	481.6	-7.53	535.1	22.74	588.6	-7.47	642.1	22	695.6	-7.43			0.074	30.99
	0.063	-1.05	-0.463	-1.48	-0.463	-1.59	-0.463	-1.63	-0.463	-1.65			207.4	2.21855	2.08891			0.076	30.91	53.58	-7.77	107.1	28.83	160.6	-7.82	214.1	26.4	267.6	-7.67	321.1	24.74	374.6	-7.56	428.1	23.56	481.6	-7.48	535.1	22.61	588.6	-7.43	642.1	21.86	695.6	-7.39			0.076	30.91
	0.062	-1.06	-0.462	-1.46	-0.462	-1.57	-0.462	-1.61	-0.462	-1.63			207.6	2.23748	2.11145			0.078	30.83	53.58	-7.72	107.1	28.74	160.6	-7.77	214.1	26.3	267.6	-7.62	321.1	24.63	374.6	-7.52	428.1	23.44	481.6	-7.44	535.1	22.48	588.6	-7.39	642.1	21.73	695.6	-7.35			0.078	30.83
	0.061	-1.07	-0.461	-1.45	-0.461	-1.55	-0.461	-1.59	-0.461	-1.61			207.8	2.25949	2.1332			0.08	30.75	53.58	-7.67	107.1	28.66	160.6	-7.73	214.1	26.19	267.6	-7.58	321.1	24.52	374.6	-7.47	428.1	23.31	481.6	-7.4	535.1	22.35	588.6	-7.35	642.1	21.6	695.6	-7.31			0.08	30.75
	0.06	-1.08	-0.46	-1.43	-0.46	-1.53	-0.46	-1.57	-0.46	-1.59			208	2.28102	2.15675			0.082	30.68	53.58	-7.62	107.1	28.57	160.6	-7.68	214.1	26.1	267.6	-7.54	321.1	24.41	374.6	-7.43	428.1	23.2	481.6	-7.36	535.1	22.23	588.6	-7.31	642.1	21.47	695.6	-7.27			0.082	30.68
	0.059	-1.09	-0.459	-1.41	-0.459	-1.52	-0.459	-1.56	-0.459	-1.57			208.2	2.2961	2.18369			0.084	30.6	53.58	-7.58	107.1	28.49	160.6	-7.64	214.1	26	267.6	-7.5	321.1	24.3	374.6	-7.39	428.1	23.08	481.6	-7.32	535.1	22.11	588.6	-7.27	642.1	21.35	695.6	-7.23			0.084	30.6
	0.058	-1.1	-0.458	-1.4	-0.458	-1.5	-0.458	-1.54	-0.458	-1.56			208.4	2.31473	2.20656			0.086	30.53	53.59	-7.54	107.1	28.41	160.6	-7.6	214.1	25.91	267.6	-7.46	321.1	24.19	374.6	-7.36	428.1	22.97	481.6	-7.29	535.1	21.99	588.6	-7.24	642.1	21.23	695.6	-7.2			0.086	30.53
	0.057	-1.11	-0.457	-1.38	-0.457	-1.48	-0.457	-1.52	-0.457	-1.54			208.6	2.34081	2.22704			0.088	30.46	53.59	-7.49	107.1	28.33	160.6	-7.56	214.1	25.81	267.6	-7.42	321.1	24.09	374.6	-7.32	428.1	22.86	481.6	-7.25	535.1	21.87	588.6	-7.2	642.1	21.11	695.6	-7.17			0.088	30.46
	0.056	-1.12	-0.456	-1.36	-0.456	-1.46	-0.456	-1.5	-0.456	-1.52			208.8	2.36986	2.24468			0.09	30.38	53.59	-7.45	107.1	28.26	160.6	-7.52	214.1	25.72	267.6	-7.38	321.1	23.99	374.6	-7.29	428.1	22.75	481.6	-7.22	535.1	21.76	588.6	-7.17	642.1	20.99	695.6	-7.13			0.09	30.38
	0.055	-1.13	-0.455	-1.35	-0.455	-1.45	-0.455	-1.49	-0.455	-1.5			209	2.39853	2.26653			0.092	30.32	53.59	-7.41	107.1	28.18	160.6	-7.48	214.1	25.63	267.6	-7.35	321.1	23.89	374.6	-7.25	428.1	22.64	481.6	-7.19	535.1	21.64	588.6	-7.14	642.1	20.87	695.6	-7.1			0.092	30.32
	0.054	-1.14	-0.454	-1.34	-0.454	-1.43	-0.454	-1.47	-0.454	-1.49			209.2	2.41852	2.28367			0.094	30.25	53.59	-7.38	107.1	28.1	160.6	-7.45	214.1	25.55	267.6	-7.32	321.1	23.79	374.6	-7.22	428.1	22.53	481.6	-7.16	535.1	21.53	588.6	-7.11	642.1	20.76	695.6	-7.07			0.094	30.25
	0.053	-1.15	-0.453	-1.32	-0.453	-1.42	-0.453	-1.45	-0.453	-1.47			209.4	2.44147	2.30878			0.096	30.18	53.6	-7.34	107.1	28.03	160.6	-7.41	214.1	25.46	267.6	-7.28	321.1	23.69	374.6	-7.19	428.1	22.43	481.6	-7.13	535.1	21.42	588.6	-7.08	642.1	20.65	695.6	-7.05			0.096	30.18
	0.052	-1.16	-0.452	-1.31	-0.452	-1.4	-0.452	-1.44	-0.452	-1.45			209.6	2.46126	2.33167			0.098	30.11	53.6	-7.3	107.1	27.96	160.6	-7.38	214.1	25.38	267.6	-7.25	321.1	23.6	374.6	-7.16	428.1	22.32	481.6	-7.1	535.1	21.32	588.6	-7.05	642.1	20.54	695.6	-7.02			0.098	30.11
	0.051	-1.17	-0.451	-1.29	-0.451	-1.38	-0.451	-1.42	-0.451	-1.44			209.8	2.47726	2.35518			0.1	30.05	53.6	-7.27	107.1	27.89	160.6	-7.35	214.1	25.29	267.6	-7.22	321.1	23.5	374.6	-7.13	428.1	22.22	481.6	-7.07	535.1	21.21	588.6	-7.02	642.1	20.44	695.6	-6.99			0.1	30.05
	0.05	-1.18	-0.45	-1.28	-0.45	-1.37	-0.45	-1.41	-0.45	-1.42			210	2.49746	2.37312			0.102	29.98	53.6	-7.24	107.1	27.81	160.6	-7.32	214.1	25.21	267.6	-7.19	321.1	23.41	374.6	-7.1	428.1	22.13	481.6	-7.04	535.1	21.11	588.6	-7	642.1	20.33	695.6	-6.96			0.102	29.98
	0.049	-1.19	-0.449	-1.26	-0.449	-1.35	-0.449	-1.39	-0.449	-1.41			210.2	2.52377	2.38704			0.104	29.92	53.6	-7.21	107.1	27.75	160.6	-7.28	214.1	25.13	267.6	-7.16	321.1	23.32	374.6	-7.07	428.1	22.03	481.6	-7.02	535.1	21.01	588.6	-6.97	642.1	20.23	695.6	-6.94			0.104	29.92
	0.048	-1.2	-0.448	-1.25	-0.448	-1.34	-0.448	-1.37	-0.448	-1.39			210.4	2.54698	2.40188			0.106	29.86	53.61	-7.18	107.1	27.68	160.6	-7.25	214.1	25.05	267.6	-7.13	321.1	23.23	374.6	-7.05	428.1	21.93	481.6	-6.99	535.1	20.91	588.6	-6.95	642.1	20.13	695.6	-6.91			0.106	29.86
	0.047	-1.21	-0.447	-1.23	-0.447	-1.32	-0.447	-1.36	-0.447	-1.37			210.6	2.56277	2.41689			0.108	29.8	53.61	-7.14	107.1	27.61	160.6	-7.23	214.1	24.97	267.6	-7.11	321.1	23.14	374.6	-7.02	428.1	21.84	481.6	-6.96	535.1	20.81	588.6	-6.92	642.1	20.03	695.6	-6.89			0.108	29.8
	0.046	-1.22	-0.446	-1.22	-0.446	-1.31	-0.446	-1.34	-0.446	-1.36			210.8	2.58533	2.43662			0.11	29.73	53.61	-7.11	107.1	27.55	160.6	-7.2	214.1	24.89	267.6	-7.08	321.1	23.05	374.6	-7	428.1	21.74	481.6	-6.94	535.1	20.71	588.6	-6.9	642.1	19.93	695.6	-6.86			0.11	29.73
	0.045	-1.24	-0.445	-1.21	-0.445	-1.29	-0.445	-1.33	-0.445	-1.34			211	2.59131	2.46229			0.112	29.67	53.61	-7.09	107.1	27.48	160.6	-7.17	214.1	24.81	267.6	-7.05	321.1	22.97	374.6	-6.97	428.1	21.65	481.6	-6.92	535.1	20.62	588.6	-6.87	642.1	19.83	695.6	-6.84			0.112	29.67
	0.044	-1.25	-0.444	-1.19	-0.444	-1.28	-0.444	-1.31	-0.444	-1.33			211.2	2.60224	2.48942			0.114	29.61	53.61	-7.06	107.1	27.41	160.6	-7.14	214.1	24.74	267.6	-7.03	321.1	22.88	374.6	-6.95	428.1	21.56	481.6	-6.89	535.1	20.52	588.6	-6.85	642.1	19.74	695.6	-6.82			0.114	29.61
	0.043	-1.26	-0.443	-1.18	-0.443	-1.27	-0.443	-1.3	-0.443	-1.31			211.4	2.61748	2.51529			0.116	29.55	53.62	-7.03	107.1	27.35	160.6	-7.11	214.1	24.66	267.6	-7	321.1	22.8	374.6	-6.92	428.1	21.47	481.6	-6.87	535.1	20.43	588.6	-6.83	642.1	19.64	695.6	-6.8			0.116	29.55
	0.042	-1.27	-0.442	-1.17	-0.442	-1.25	-0.442	-1.28	-0.442	-1.3			211.6	2.63874	2.53284			0.118	29.5	53.62	-7	107.1	27.29	160.6	-7.09	214.1	24.59	267.6	-6.98	321.1	22.71	374.6	-6.9	428.1	21.38	481.6	-6.85	535.1	20.34	588.6	-6.81	642.1	19.55	695.6	-6.78			0.118	29.5
	0.041	-1.28	-0.441	-1.16	-0.441	-1.24	-0.441	-1.27	-0.441	-1.28			211.8	2.65188	2.54874			0.12	29.44	53.62	-6.98	107.1	27.22	160.6	-7.06	214.1	24.51	267.6	-6.96	321.1	22.63	374.6	-6.88	428.1	21.29	481.6	-6.83	535.1	20.25	588.6	-6.79	642.1	19.46	695.6	-6.76			0.12	29.44
	0.04	-1.29	-0.44	-1.14	-0.44	-1.22	-0.44	-1.26	-0.44	-1.27			212	2.67005	2.55521			0.122	29.38	53.62	-6.95	107.1	27.16	160.6	-7.04	214.1	24.44	267.6	-6.93	321.1	22.55	374.6	-6.86	428.1	21.21	481.6	-6.8	535.1	20.16	588.6	-6.77	642.1	19.37	695.6	-6.73			0.122	29.38
	0.039	-1.3	-0.439	-1.13	-0.439	-1.21	-0.439	-1.24	-0.439	-1.25			212.2	2.68444	2.5613			0.124	29.32	53.62	-6.92	107.1	27.1	160.6	-7.02	214.1	24.37	267.6	-6.91	321.1	22.47	374.6	-6.83	428.1	21.12	481.6	-6.78	535.1	20.07	588.6	-6.74	642.1	19.28	695.6	-6.71			0.124	29.32
	0.038	-1.31	-0.438	-1.12	-0.438	-1.2	-0.438	-1.23	-0.438	-1.24			212.4	2.70058	2.57165			0.126	29.27	53.63	-6.9	107.1	27.04	160.6	-6.99	214.1	24.3	267.6	-6.89	321.1	22.39	374.6	-6.81	428.1	21.04	481.6	-6.76	535.1	19.99	588.6	-6.72	642.1	19.2	695.6	-6.7			0.126	29.27
	0.037	-1.32	-0.437	-1.11	-0.437	-1.18	-0.437	-1.21	-0.437	-1.23			212.6	2.70981	2.58356			0.128	29.21	53.63	-6.88	107.1	26.98	160.6	-6.97	214.1	24.23	267.6	-6.86	321.1	22.31	374.6	-6.79	428.1	20.95	481.6	-6.74	535.1	19.9	588.6	-6.7	642.1	19.11	695.6	-6.68			0.128	29.21
	0.036	-1.33	-0.436	-1.09	-0.436	-1.17	-0.436	-1.2	-0.436	-1.21			212.8	2.72545	2.59338			0.13	29.16	53.63	-6.85	107.1	26.92	160.6	-6.94	214.1	24.16	267.6	-6.84	321.1	22.23	374.6	-6.77	428.1	20.87	481.6	-6.72	535.1	19.82	588.6	-6.69	642.1	19.03	695.6	-6.66			0.13	29.16
	0.035	-1.34	-0.435	-1.08	-0.435	-1.16	-0.435	-1.19	-0.435	-1.2			213	2.73339	2.60619			0.132	29.11	53.63	-6.83	107.1	26.87	160.6	-6.92	214.1	24.09	267.6	-6.82	321.1	22.16	374.6	-6.75	428.1	20.79	481.6	-6.7	535.1	19.73	588.6	-6.67	642.1	18.95	695.6	-6.64			0.132	29.11
	0.034	-1.35	-0.434	-1.07	-0.434	-1.14	-0.434	-1.17	-0.434	-1.19			213.2	2.74468	2.61834			0.134	29.05	53.63	-6.81	107.1	26.81	160.6	-6.9	214.1	24.02	267.6	-6.8	321.1	22.08	374.6	-6.73	428.1	20.71	481.6	-6.69	535.1	19.65	588.6	-6.65	642.1	18.86	695.6	-6.62			0.134	29.05
	0.033	-1.36	-0.433	-1.06	-0.433	-1.13	-0.433	-1.16	-0.433	-1.17			213.4	2.75519	2.62272			0.136	29	53.64	-6.78	107.1	26.75	160.6	-6.88	214.1	23.95	267.6	-6.78	321.1	22	374.6	-6.71	428.1	20.63	481.6	-6.67	535.1	19.57	588.6	-6.63	642.1	18.78	695.6	-6.6			0.136	29
	0.032	-1.37	-0.432	-1.04	-0.432	-1.12	-0.432	-1.15	-0.432	-1.16			213.6	2.77083	2.62979			0.138	28.94	53.64	-6.76	107.1	26.69	160.6	-6.86	214.1	23.88	267.6	-6.76	321.1	21.93	374.6	-6.69	428.1	20.55	481.6	-6.65	535.1	19.49	588.6	-6.61	642.1	18.7	695.6	-6.59			0.138	28.94
	0.031	-1.38	-0.431	-1.03	-0.431	-1.11	-0.431	-1.13	-0.431	-1.14			213.8	2.7706	2.6318			0.14	28.89	53.64	-6.74	107.1	26.64	160.6	-6.84	214.1	23.82	267.6	-6.74	321.1	21.86	374.6	-6.68	428.1	20.47	481.6	-6.63	535.1	19.41	588.6	-6.6	642.1	18.62	695.6	-6.57			0.14	28.89
	0.03	-1.39	-0.43	-1.02	-0.43	-1.09	-0.43	-1.12	-0.43	-1.13			214	2.78136	2.63918			0.142	28.84	53.64	-6.72	107.1	26.58	160.6	-6.82	214.1	23.75	267.6	-6.72	321.1	21.78	374.6	-6.66	428.1	20.4	481.6	-6.61	535.1	19.34	588.6	-6.58	642.1	18.55	695.6	-6.55			0.142	28.84
	0.029	-1.4	-0.429	-1.01	-0.429	-1.08	-0.429	-1.11	-0.429	-1.12			214.2	2.77948	2.6435			0.144	28.79	53.64	-6.7	107.1	26.53	160.6	-6.8	214.1	23.69	267.6	-6.71	321.1	21.71	374.6	-6.64	428.1	20.32	481.6	-6.6	535.1	19.26	588.6	-6.56	642.1	18.47	695.6	-6.54			0.144	28.79
	0.028	-1.41	-0.428	-0.9997	-0.428	-1.07	-0.428	-1.1	-0.428	-1.11			214.4	2.78225	2.64951			0.146	28.74	53.65	-6.68	107.1	26.47	160.6	-6.78	214.1	23.62	267.6	-6.69	321.1	21.64	374.6	-6.62	428.1	20.25	481.6	-6.58	535.1	19.18	588.6	-6.55	642.1	18.39	695.6	-6.52			0.146	28.74
	0.027	-1.42	-0.427	-0.9889	-0.427	-1.06	-0.427	-1.08	-0.427	-1.09			214.6	2.7859	2.65347			0.148	28.69	53.65	-6.66	107.1	26.42	160.6	-6.76	214.1	23.56	267.6	-6.67	321.1	21.57	374.6	-6.61	428.1	20.17	481.6	-6.56	535.1	19.11	588.6	-6.53	642.1	18.32	695.6	-6.51			0.148	28.69
	0.026	-1.43	-0.426	-0.9778	-0.426	-1.04	-0.426	-1.07	-0.426	-1.08			214.8	2.78962	2.65666			0.15	28.64	53.65	-6.64	107.1	26.36	160.6	-6.74	214.1	23.49	267.6	-6.65	321.1	21.5	374.6	-6.59	428.1	20.1	481.6	-6.55	535.1	19.03	588.6	-6.52	642.1	18.24	695.6	-6.49			0.15	28.64
	0.025	-1.44	-0.425	-0.967	-0.425	-1.03	-0.425	-1.06	-0.425	-1.07			215	2.77868	2.65608			0.152	28.59	53.65	-6.62	107.2	26.31	160.7	-6.72	214.2	23.43	267.7	-6.64	321.2	21.43	374.7	-6.57	428.2	20.03	481.7	-6.53	535.2	18.96	588.7	-6.5	642.2	18.17	695.7	-6.47			0.152	28.59
	0.024	-1.45	-0.424	-0.956	-0.424	-1.02	-0.424	-1.04	-0.424	-1.05			215.2	2.77886	2.65241			0.154	28.54	53.65	-6.6	107.2	26.25	160.7	-6.7	214.2	23.36	267.7	-6.62	321.2	21.36	374.7	-6.56	428.2	19.95	481.7	-6.52	535.2	18.89	588.7	-6.48	642.2	18.1	695.7	-6.46			0.154	28.54
	0.023	-1.46	-0.423	-0.945	-0.423	-1.01	-0.423	-1.03	-0.423	-1.04			215.4	2.76985	2.64491			0.156	28.49	53.66	-6.58	107.2	26.2	160.7	-6.69	214.2	23.3	267.7	-6.6	321.2	21.29	374.7	-6.54	428.2	19.88	481.7	-6.5	535.2	18.82	588.7	-6.47	642.2	18.03	695.7	-6.44			0.156	28.49
	0.022	-1.47	-0.422	-0.9346	-0.422	-0.9975	-0.422	-1.02	-0.422	-1.03			215.6	2.76492	2.64099			0.158	28.44	53.66	-6.56	107.2	26.15	160.7	-6.67	214.2	23.24	267.7	-6.58	321.2	21.22	374.7	-6.53	428.2	19.81	481.7	-6.49	535.2	18.74	588.7	-6.45	642.2	17.96	695.7	-6.43			0.158	28.44
	0.021	-1.47	-0.421	-0.9239	-0.421	-0.9862	-0.421	-1.01	-0.421	-1.02			215.8	2.76564	2.64141			0.16	28.39	53.66	-6.54	107.2	26.1	160.7	-6.65	214.2	23.18	267.7	-6.57	321.2	21.15	374.7	-6.51	428.2	19.74	481.7	-6.47	535.2	18.68	588.7	-6.44	642.2	17.89	695.7	-6.41			0.16	28.39
	0.02	-1.48	-0.42	-0.9135	-0.42	-0.9748	-0.42	-0.9971	-0.42	-1.01			216	2.77792	2.63888			0.162	28.35	53.66	-6.53	107.2	26.05	160.7	-6.63	214.2	23.12	267.7	-6.55	321.2	21.09	374.7	-6.49	428.2	19.67	481.7	-6.45	535.2	18.61	588.7	-6.42	642.2	17.82	695.7	-6.4			0.162	28.35
	0.019	-1.49	-0.419	-0.9034	-0.419	-0.9635	-0.419	-0.9856	-0.419	-0.9944			216.2	2.77245	2.64275			0.164	28.3	53.66	-6.51	107.2	26	160.7	-6.62	214.2	23.06	267.7	-6.54	321.2	21.02	374.7	-6.48	428.2	19.61	481.7	-6.44	535.2	18.54	588.7	-6.41	642.2	17.75	695.7	-6.39			0.164	28.3
	0.018	-1.5	-0.418	-0.8931	-0.418	-0.9521	-0.418	-0.9739	-0.418	-0.9828			216.4	2.76997	2.63747			0.166	28.25	53.67	-6.49	107.2	25.95	160.7	-6.6	214.2	23	267.7	-6.52	321.2	20.96	374.7	-6.46	428.2	19.54	481.7	-6.43	535.2	18.47	588.7	-6.4	642.2	17.69	695.7	-6.37			0.166	28.25
	0.017	-1.51	-0.417	-0.8829	-0.417	-0.941	-0.417	-0.9624	-0.417	-0.9711			216.6	2.76088	2.62932			0.168	28.2	53.67	-6.47	107.2	25.89	160.7	-6.58	214.2	22.94	267.7	-6.51	321.2	20.89	374.7	-6.45	428.2	19.47	481.7	-6.41	535.2	18.4	588.7	-6.38	642.2	17.62	695.7	-6.36			0.168	28.2
	0.016	-1.51	-0.416	-0.8731	-0.416	-0.93	-0.416	-0.9506	-0.416	-0.9595			216.8	2.74686	2.62151			0.17	28.16	53.67	-6.46	107.2	25.84	160.7	-6.57	214.2	22.88	267.7	-6.49	321.2	20.83	374.7	-6.43	428.2	19.4	481.7	-6.4	535.2	18.34	588.7	-6.37	642.2	17.55	695.7	-6.34			0.17	28.16
	0.015	-1.52	-0.415	-0.8631	-0.415	-0.9188	-0.415	-0.9393	-0.415	-0.9476			217	2.72194	2.60634			0.172	28.11	53.67	-6.44	107.2	25.79	160.7	-6.55	214.2	22.82	267.7	-6.47	321.2	20.76	374.7	-6.42	428.2	19.34	481.7	-6.38	535.2	18.27	588.7	-6.36	642.2	17.49	695.7	-6.33			0.172	28.11
	0.014	-1.53	-0.414	-0.8535	-0.414	-0.9083	-0.414	-0.928	-0.414	-0.9363			217.2	2.7069	2.58833			0.174	28.07	53.67	-6.42	107.2	25.74	160.7	-6.54	214.2	22.76	267.7	-6.46	321.2	20.7	374.7	-6.41	428.2	19.27	481.7	-6.37	535.2	18.2	588.7	-6.34	642.2	17.43	695.7	-6.32			0.174	28.07
	0.013	-1.53	-0.413	-0.8438	-0.413	-0.8974	-0.413	-0.9168	-0.413	-0.9248			217.4	2.68988	2.58491			0.176	28.02	53.68	-6.41	107.2	25.7	160.7	-6.52	214.2	22.7	267.7	-6.45	321.2	20.64	374.7	-6.39	428.2	19.21	481.7	-6.36	535.2	18.14	588.7	-6.33	642.2	17.36	695.7	-6.31			0.176	28.02
	0.012	-1.54	-0.412	-0.8341	-0.412	-0.8868	-0.412	-0.9057	-0.412	-0.9134			217.6	2.6834	2.5727			0.178	27.98	53.68	-6.39	107.2	25.65	160.7	-6.5	214.2	22.65	267.7	-6.43	321.2	20.57	374.7	-6.38	428.2	19.15	481.7	-6.34	535.2	18.08	588.7	-6.32	642.2	17.3	695.7	-6.29			0.178	27.98
	0.011	-1.54	-0.411	-0.8246	-0.411	-0.8764	-0.411	-0.8948	-0.411	-0.9023			217.8	2.67573	2.56056			0.18	27.93	53.68	-6.38	107.2	25.6	160.7	-6.49	214.2	22.59	267.7	-6.42	321.2	20.51	374.7	-6.37	428.2	19.08	481.7	-6.33	535.2	18.01	588.7	-6.3	642.2	17.24	695.7	-6.28			0.18	27.93
	0.01	-1.55	-0.41	-0.8149	-0.41	-0.8659	-0.41	-0.8838	-0.41	-0.8912			218	2.66778	2.54609			0.182	27.88	53.68	-6.36	107.2	25.55	160.7	-6.47	214.2	22.53	267.7	-6.4	321.2	20.45	374.7	-6.35	428.2	19.02	481.7	-6.32	535.2	17.95	588.7	-6.29	642.2	17.18	695.7	-6.27			0.182	27.88
	0.009	-1.55	-0.409	-0.8055	-0.409	-0.8555	-0.409	-0.8728	-0.409	-0.8801			218.2	2.65179	2.52545			0.184	27.84	53.68	-6.34	107.2	25.5	160.7	-6.46	214.2	22.48	267.7	-6.39	321.2	20.39	374.7	-6.34	428.2	18.96	481.7	-6.31	535.2	17.89	588.7	-6.28	642.2	17.12	695.7	-6.26			0.184	27.84
	0.008	-1.55	-0.408	-0.7966	-0.408	-0.8453	-0.408	-0.8623	-0.408	-0.8692			218.4	2.63496	2.50243			0.186	27.8	53.69	-6.33	107.2	25.45	160.7	-6.45	214.2	22.42	267.7	-6.38	321.2	20.33	374.7	-6.33	428.2	18.9	481.7	-6.29	535.2	17.83	588.7	-6.26	642.2	17.06	695.7	-6.24			0.186	27.8
	0.007	-1.56	-0.407	-0.7872	-0.407	-0.8351	-0.407	-0.8517	-0.407	-0.8585			218.6	2.60867	2.47924			0.188	27.75	53.69	-6.32	107.2	25.41	160.7	-6.43	214.2	22.36	267.7	-6.36	321.2	20.27	374.7	-6.31	428.2	18.84	481.7	-6.28	535.2	17.77	588.7	-6.25	642.2	17	695.7	-6.23			0.188	27.75
	0.006	-1.56	-0.406	-0.778	-0.406	-0.8251	-0.406	-0.8411	-0.406	-0.8479			218.8	2.5823	2.45753			0.19	27.71	53.69	-6.3	107.2	25.36	160.7	-6.42	214.2	22.31	267.7	-6.35	321.2	20.21	374.7	-6.3	428.2	18.78	481.7	-6.27	535.2	17.71	588.7	-6.24	642.2	16.94	695.7	-6.22			0.19	27.71
	0.005	-1.56	-0.405	-0.7691	-0.405	-0.8151	-0.405	-0.8309	-0.405	-0.8371			219	2.56027	2.43745			0.192	27.67	53.69	-6.28	107.2	25.31	160.7	-6.4	214.2	22.25	267.7	-6.34	321.2	20.15	374.7	-6.29	428.2	18.71	481.7	-6.26	535.2	17.65	588.7	-6.23	642.2	16.88	695.7	-6.21			0.192	27.67
	0.004	-1.57	-0.404	-0.76	-0.404	-0.8053	-0.404	-0.8204	-0.404	-0.8268			219.2	2.54973	2.42876			0.194	27.62	53.69	-6.27	107.2	25.27	160.7	-6.39	214.2	22.2	267.7	-6.32	321.2	20.09	374.7	-6.28	428.2	18.66	481.7	-6.24	535.2	17.59	588.7	-6.22	642.2	16.82	695.7	-6.2			0.194	27.62
	0.003	-1.57	-0.403	-0.7512	-0.403	-0.7955	-0.403	-0.8101	-0.403	-0.8162			219.4	2.5202	2.40515			0.196	27.58	53.7	-6.26	107.2	25.22	160.7	-6.38	214.2	22.15	267.7	-6.31	321.2	20.03	374.7	-6.26	428.2	18.6	481.7	-6.23	535.2	17.53	588.7	-6.21	642.2	16.77	695.7	-6.19			0.196	27.58
	0.002	-1.57	-0.402	-0.7424	-0.402	-0.7856	-0.402	-0.8001	-0.402	-0.8059			219.6	2.50163	2.38456			0.198	27.54	53.7	-6.24	107.2	25.18	160.7	-6.36	214.2	22.09	267.7	-6.3	321.2	19.98	374.7	-6.25	428.2	18.54	481.7	-6.22	535.2	17.47	588.7	-6.2	642.2	16.71	695.7	-6.17			0.198	27.54
	0.001	-1.57	-0.401	-0.7338	-0.401	-0.776	-0.401	-0.7898	-0.401	-0.7954			219.8	2.47542	2.3575			0.2	27.5	53.7	-6.23	107.2	25.13	160.7	-6.35	214.2	22.04	267.7	-6.28	321.2	19.92	374.7	-6.24	428.2	18.48	481.7	-6.21	535.2	17.42	588.7	-6.18	642.2	16.65	695.7	-6.16			0.2	27.5
	0	-1.57	-0.4	-0.7257	-0.4	-0.7665	-0.4	-0.7798	-0.4	-0.7853			220	2.44723	2.33244			0.202	27.45	53.7	-6.21	107.2	25.08	160.7	-6.34	214.2	21.98	267.7	-6.27	321.2	19.86	374.7	-6.23	428.2	18.42	481.7	-6.2	535.2	17.36	588.7	-6.17	642.2	16.6	695.7	-6.15			0.202	27.45
	-0.001	-1.57	-0.399	-0.7171	-0.399	-0.7567	-0.399	-0.77	-0.399	-0.7752			220.2	2.42145	2.30024			0.204	27.41	53.7	-6.2	107.2	25.04	160.7	-6.32	214.2	21.93	267.7	-6.26	321.2	19.81	374.7	-6.22	428.2	18.37	481.7	-6.19	535.2	17.3	588.7	-6.16	642.2	16.54	695.7	-6.14			0.204	27.41
	-0.002	-1.57	-0.398	-0.7086	-0.398	-0.7475	-0.398	-0.76	-0.398	-0.765			220.4	2.41282	2.27314			0.206	27.37	53.71	-6.19	107.2	24.99	160.7	-6.31	214.2	21.88	267.7	-6.25	321.2	19.75	374.7	-6.2	428.2	18.31	481.7	-6.17	535.2	17.25	588.7	-6.15	642.2	16.49	695.7	-6.13			0.206	27.37
	-0.003	-1.57	-0.397	-0.7005	-0.397	-0.7381	-0.397	-0.7503	-0.397	-0.755			220.6	2.37061	2.23954			0.208	27.33	53.71	-6.17	107.2	24.95	160.7	-6.3	214.2	21.83	267.7	-6.24	321.2	19.7	374.7	-6.19	428.2	18.25	481.7	-6.16	535.2	17.19	588.7	-6.14	642.2	16.44	695.7	-6.12			0.208	27.33
	-0.004	-1.57	-0.396	-0.6922	-0.396	-0.7292	-0.396	-0.7406	-0.396	-0.7452			220.8	2.33575	2.20941			0.21	27.29	53.71	-6.16	107.2	24.9	160.7	-6.28	214.2	21.77	267.7	-6.22	321.2	19.64	374.7	-6.18	428.2	18.2	481.7	-6.15	535.2	17.14	588.7	-6.13	642.2	16.38	695.7	-6.11			0.21	27.29
	-0.005	-1.57	-0.395	-0.6839	-0.395	-0.7203	-0.395	-0.7311	-0.395	-0.7354			221	2.29841	2.18822			0.212	27.25	53.71	-6.15	107.2	24.86	160.7	-6.27	214.2	21.72	267.7	-6.21	321.2	19.58	374.7	-6.17	428.2	18.14	481.7	-6.14	535.2	17.08	588.7	-6.12	642.2	16.33	695.7	-6.1			0.212	27.25
	-0.006	-1.57	-0.394	-0.6758	-0.394	-0.7113	-0.394	-0.722	-0.394	-0.7262			221.2	2.25785	2.15277			0.214	27.21	53.71	-6.13	107.2	24.81	160.7	-6.26	214.2	21.67	267.7	-6.2	321.2	19.53	374.7	-6.16	428.2	18.09	481.7	-6.13	535.2	17.03	588.7	-6.11	642.2	16.28	695.7	-6.09			0.214	27.21
	-0.007	-1.57	-0.393	-0.6679	-0.393	-0.7022	-0.393	-0.7126	-0.393	-0.7166			221.4	2.2221	2.11759			0.216	27.17	53.72	-6.12	107.2	24.77	160.7	-6.25	214.2	21.62	267.7	-6.19	321.2	19.48	374.7	-6.15	428.2	18.03	481.7	-6.12	535.2	16.98	588.7	-6.1	642.2	16.23	695.7	-6.08			0.216	27.17
	-0.008	-1.56	-0.392	-0.66	-0.392	-0.6935	-0.392	-0.7032	-0.392	-0.7069			221.6	2.19587	2.08957			0.218	27.12	53.72	-6.11	107.2	24.73	160.7	-6.23	214.2	21.57	267.7	-6.18	321.2	19.42	374.7	-6.14	428.2	17.98	481.7	-6.11	535.2	16.93	588.7	-6.09	642.2	16.18	695.7	-6.07			0.218	27.12
	-0.009	-1.56	-0.391	-0.652	-0.391	-0.6844	-0.391	-0.6939	-0.391	-0.6976			221.8	2.16088	2.05232			0.22	27.08	53.72	-6.1	107.2	24.68	160.7	-6.22	214.2	21.52	267.7	-6.17	321.2	19.37	374.7	-6.13	428.2	17.93	481.7	-6.1	535.2	16.87	588.7	-6.07	642.2	16.13	695.7	-6.06			0.22	27.08
	-0.01	-1.56	-0.39	-0.6442	-0.39	-0.6758	-0.39	-0.6845	-0.39	-0.688			222	2.12342	2.0075			0.222	27.04	53.72	-6.08	107.2	24.64	160.7	-6.21	214.2	21.47	267.7	-6.15	321.2	19.32	374.7	-6.11	428.2	17.87	481.7	-6.09	535.2	16.82	588.7	-6.07	642.2	16.08	695.7	-6.05			0.222	27.04
	-0.011	-1.55	-0.389	-0.6365	-0.389	-0.6674	-0.389	-0.6756	-0.389	-0.6787			222.2	2.08842	1.97527			0.224	27.01	53.72	-6.07	107.2	24.59	160.7	-6.2	214.2	21.42	267.7	-6.14	321.2	19.26	374.7	-6.11	428.2	17.82	481.7	-6.08	535.2	16.77	588.7	-6.05	642.2	16.03	695.7	-6.04			0.224	27.01
	-0.012	-1.55	-0.388	-0.6288	-0.388	-0.6586	-0.388	-0.6667	-0.388	-0.6696			222.4	2.04542	1.94357			0.226	26.97	53.73	-6.06	107.2	24.55	160.7	-6.19	214.2	21.37	267.7	-6.13	321.2	19.21	374.7	-6.09	428.2	17.77	481.7	-6.07	535.2	16.72	588.7	-6.05	642.2	15.98	695.7	-6.03			0.226	26.97
	-0.013	-1.55	-0.387	-0.6214	-0.387	-0.65	-0.387	-0.6576	-0.387	-0.6603			222.6	2.00947	1.90641			0.228	26.93	53.73	-6.05	107.2	24.51	160.7	-6.18	214.2	21.32	267.7	-6.12	321.2	19.16	374.7	-6.08	428.2	17.72	481.7	-6.06	535.2	16.67	588.7	-6.04	642.2	15.93	695.7	-6.02			0.228	26.93
	-0.014	-1.54	-0.386	-0.6141	-0.386	-0.6417	-0.386	-0.6488	-0.386	-0.6512			222.8	1.97464	1.87236			0.23	26.89	53.73	-6.04	107.2	24.47	160.7	-6.16	214.2	21.27	267.7	-6.11	321.2	19.11	374.7	-6.07	428.2	17.67	481.7	-6.05	535.2	16.62	588.7	-6.03	642.2	15.88	695.7	-6.01			0.23	26.89
	-0.015	-1.54	-0.385	-0.6066	-0.385	-0.6333	-0.385	-0.6399	-0.385	-0.6421			223	1.93623	1.8314			0.232	26.85	53.73	-6.03	107.2	24.42	160.7	-6.15	214.2	21.22	267.7	-6.1	321.2	19.06	374.7	-6.06	428.2	17.61	481.7	-6.04	535.2	16.57	588.7	-6.02	642.2	15.83	695.7	-6			0.232	26.85
	-0.016	-1.53	-0.384	-0.5994	-0.384	-0.6251	-0.384	-0.6312	-0.384	-0.6332			223.2	1.89122	1.78905			0.234	26.81	53.73	-6.01	107.2	24.38	160.7	-6.14	214.2	21.17	267.7	-6.09	321.2	19.01	374.7	-6.05	428.2	17.57	481.7	-6.03	535.2	16.52	588.7	-6.01	642.2	15.79	695.7	-5.99			0.234	26.81
	-0.017	-1.53	-0.383	-0.5923	-0.383	-0.6171	-0.383	-0.6226	-0.383	-0.6244			223.4	1.84618	1.76037			0.236	26.77	53.74	-6	107.2	24.34	160.7	-6.13	214.2	21.12	267.7	-6.08	321.2	18.96	374.7	-6.04	428.2	17.52	481.7	-6.02	535.2	16.47	588.7	-6	642.2	15.74	695.7	-5.98			0.236	26.77
	-0.018	-1.52	-0.382	-0.5852	-0.382	-0.6089	-0.382	-0.6142	-0.382	-0.6158			223.6	1.80211	1.71984			0.238	26.73	53.74	-5.99	107.2	24.3	160.7	-6.12	214.2	21.07	267.7	-6.07	321.2	18.91	374.7	-6.03	428.2	17.47	481.7	-6.01	535.2	16.42	588.7	-5.99	642.2	15.69	695.7	-5.97			0.238	26.73
	-0.019	-1.52	-0.381	-0.578	-0.381	-0.6009	-0.381	-0.6056	-0.381	-0.607			223.8	1.77377	1.68109			0.24	26.69	53.74	-5.98	107.2	24.25	160.7	-6.11	214.2	21.03	267.7	-6.06	321.2	18.86	374.7	-6.03	428.2	17.42	481.7	-6	535.2	16.38	588.7	-5.98	642.2	15.65	695.7	-5.96			0.24	26.69
	-0.02	-1.51	-0.38	-0.5709	-0.38	-0.5931	-0.38	-0.5972	-0.38	-0.5983			224	1.73688	1.64759			0.242	26.65	53.74	-5.97	107.2	24.21	160.7	-6.1	214.2	20.98	267.7	-6.05	321.2	18.81	374.7	-6.01	428.2	17.37	481.7	-5.99	535.2	16.33	588.7	-5.97	642.2	15.6	695.7	-5.95			0.242	26.65
	-0.021	-1.5	-0.379	-0.564	-0.379	-0.5854	-0.379	-0.5891	-0.379	-0.59			224.2	1.70349	1.61275			0.244	26.62	53.74	-5.96	107.2	24.17	160.7	-6.09	214.2	20.93	267.7	-6.04	321.2	18.76	374.7	-6	428.2	17.32	481.7	-5.98	535.2	16.28	588.7	-5.96	642.2	15.56	695.7	-5.94			0.244	26.62
	-0.022	-1.5	-0.378	-0.5575	-0.378	-0.5775	-0.378	-0.5808	-0.378	-0.5816			224.4	1.66782	1.56823			0.246	26.58	53.75	-5.95	107.2	24.13	160.7	-6.07	214.2	20.88	267.7	-6.03	321.2	18.71	374.7	-5.99	428.2	17.27	481.7	-5.97	535.2	16.24	588.7	-5.95	642.2	15.51	695.7	-5.93			0.246	26.58
	-0.023	-1.49	-0.377	-0.5509	-0.377	-0.5698	-0.377	-0.5726	-0.377	-0.5732			224.6	1.62963	1.53321			0.248	26.54	53.75	-5.94	107.2	24.09	160.7	-6.07	214.2	20.84	267.7	-6.02	321.2	18.66	374.7	-5.99	428.2	17.22	481.7	-5.96	535.2	16.19	588.7	-5.94	642.2	15.46	695.7	-5.92			0.248	26.54
	-0.024	-1.48	-0.376	-0.5443	-0.376	-0.5623	-0.376	-0.5646	-0.376	-0.5649			224.8	1.58459	1.49734			0.25	26.5	53.75	-5.92	107.2	24.05	160.7	-6.05	214.2	20.79	267.7	-6.01	321.2	18.61	374.7	-5.98	428.2	17.18	481.7	-5.95	535.2	16.14	588.7	-5.93	642.2	15.42	695.7	-5.92			0.25	26.5
	-0.025	-1.48	-0.375	-0.5377	-0.375	-0.5546	-0.375	-0.5566	-0.375	-0.5566			225	1.54385	1.46054			0.252	26.47	53.75	-5.91	107.3	24.01	160.8	-6.04	214.3	20.74	267.8	-6	321.3	18.56	374.8	-5.97	428.3	17.13	481.8	-5.94	535.3	16.1	588.8	-5.92	642.3	15.38	695.8	-5.91			0.252	26.47
	-0.026	-1.47	-0.374	-0.5315	-0.374	-0.5474	-0.374	-0.5488	-0.374	-0.5485			225.2	1.50699	1.42723			0.254	26.43	53.75	-5.9	107.3	23.96	160.8	-6.03	214.3	20.7	267.8	-5.99	321.3	18.52	374.8	-5.96	428.3	17.08	481.8	-5.93	535.3	16.05	588.8	-5.91	642.3	15.33	695.8	-5.9			0.254	26.43
	-0.027	-1.46	-0.373	-0.5249	-0.373	-0.5402	-0.373	-0.5409	-0.373	-0.5405			225.4	1.47336	1.39267			0.256	26.39	53.76	-5.89	107.3	23.92	160.8	-6.03	214.3	20.65	267.8	-5.98	321.3	18.47	374.8	-5.95	428.3	17.03	481.8	-5.92	535.3	16.01	588.8	-5.9	642.3	15.29	695.8	-5.89			0.256	26.39
	-0.028	-1.46	-0.372	-0.5184	-0.372	-0.533	-0.372	-0.5334	-0.372	-0.5327			225.6	1.435	1.35278			0.258	26.35	53.76	-5.88	107.3	23.88	160.8	-6.01	214.3	20.6	267.8	-5.97	321.3	18.42	374.8	-5.94	428.3	16.99	481.8	-5.92	535.3	15.97	588.8	-5.9	642.3	15.25	695.8	-5.88			0.258	26.35
	-0.029	-1.45	-0.371	-0.5122	-0.371	-0.5256	-0.371	-0.5256	-0.371	-0.5247			225.8	1.39563	1.31464			0.26	26.32	53.76	-5.87	107.3	23.84	160.8	-6	214.3	20.56	267.8	-5.96	321.3	18.38	374.8	-5.93	428.3	16.94	481.8	-5.91	535.3	15.92	588.8	-5.89	642.3	15.2	695.8	-5.87			0.26	26.32
	-0.03	-1.44	-0.37	-0.506	-0.37	-0.5184	-0.37	-0.5179	-0.37	-0.5166			226	1.35687	1.27967			0.262	26.28	53.76	-5.86	107.3	23.8	160.8	-5.99	214.3	20.51	267.8	-5.95	321.3	18.33	374.8	-5.92	428.3	16.9	481.8	-5.9	535.3	15.88	588.8	-5.88	642.3	15.16	695.8	-5.86			0.262	26.28
	-0.031	-1.44	-0.369	-0.5002	-0.369	-0.5113	-0.369	-0.5104	-0.369	-0.5089			226.2	1.31653	1.25522			0.264	26.24	53.76	-5.85	107.3	23.77	160.8	-5.98	214.3	20.47	267.8	-5.94	321.3	18.28	374.8	-5.91	428.3	16.85	481.8	-5.89	535.3	15.83	588.8	-5.87	642.3	15.12	695.8	-5.86			0.264	26.24
	-0.032	-1.43	-0.368	-0.4943	-0.368	-0.5045	-0.368	-0.503	-0.368	-0.5016			226.4	1.2782	1.22055			0.266	26.2	53.77	-5.84	107.3	23.72	160.8	-5.97	214.3	20.42	267.8	-5.93	321.3	18.24	374.8	-5.9	428.3	16.81	481.8	-5.88	535.3	15.79	588.8	-5.86	642.3	15.08	695.8	-5.85			0.266	26.2
	-0.033	-1.42	-0.367	-0.4886	-0.367	-0.498	-0.367	-0.4959	-0.367	-0.4942			226.6	1.25432	1.19081			0.268	26.17	53.77	-5.83	107.3	23.69	160.8	-5.96	214.3	20.38	267.8	-5.92	321.3	18.19	374.8	-5.89	428.3	16.76	481.8	-5.87	535.3	15.75	588.8	-5.85	642.3	15.04	695.8	-5.84			0.268	26.17
	-0.034	-1.42	-0.366	-0.4831	-0.366	-0.4913	-0.366	-0.4888	-0.366	-0.4868			226.8	1.22373	1.16168			0.27	26.13	53.77	-5.82	107.3	23.65	160.8	-5.95	214.3	20.33	267.8	-5.92	321.3	18.15	374.8	-5.88	428.3	16.72	481.8	-5.86	535.3	15.71	588.8	-5.85	642.3	15	695.8	-5.83			0.27	26.13
	-0.035	-1.41	-0.365	-0.4774	-0.365	-0.4847	-0.365	-0.4819	-0.365	-0.4796			227	1.19192	1.12876			0.272	26.1	53.77	-5.81	107.3	23.61	160.8	-5.94	214.3	20.29	267.8	-5.91	321.3	18.1	374.8	-5.88	428.3	16.67	481.8	-5.85	535.3	15.66	588.8	-5.84	642.3	14.96	695.8	-5.82			0.272	26.1
	-0.036	-1.4	-0.364	-0.4718	-0.364	-0.4783	-0.364	-0.4749	-0.364	-0.4723			227.2	1.16128	1.09033			0.274	26.06	53.77	-5.8	107.3	23.57	160.8	-5.94	214.3	20.24	267.8	-5.9	321.3	18.06	374.8	-5.87	428.3	16.63	481.8	-5.85	535.3	15.62	588.8	-5.83	642.3	14.92	695.8	-5.81			0.274	26.06
	-0.037	-1.4	-0.363	-0.4664	-0.363	-0.4719	-0.363	-0.468	-0.363	-0.4654			227.4	1.13071	1.061			0.276	26.02	53.78	-5.79	107.3	23.53	160.8	-5.93	214.3	20.2	267.8	-5.89	321.3	18.01	374.8	-5.86	428.3	16.59	481.8	-5.84	535.3	15.58	588.8	-5.82	642.3	14.88	695.8	-5.81			0.276	26.02
	-0.038	-1.39	-0.362	-0.4611	-0.362	-0.4656	-0.362	-0.4613	-0.362	-0.4585			227.6	1.09455	1.03267			0.278	25.99	53.78	-5.78	107.3	23.49	160.8	-5.92	214.3	20.16	267.8	-5.88	321.3	17.97	374.8	-5.85	428.3	16.55	481.8	-5.83	535.3	15.54	588.8	-5.81	642.3	14.84	695.8	-5.8			0.278	25.99
	-0.039	-1.38	-0.361	-0.456	-0.361	-0.4596	-0.361	-0.4548	-0.361	-0.4515			227.8	1.06836	1.0066			0.28	25.95	53.78	-5.77	107.3	23.45	160.8	-5.91	214.3	20.11	267.8	-5.87	321.3	17.93	374.8	-5.84	428.3	16.5	481.8	-5.82	535.3	15.5	588.8	-5.8	642.3	14.8	695.8	-5.79			0.28	25.95
	-0.04	-1.37	-0.36	-0.4508	-0.36	-0.4536	-0.36	-0.4483	-0.36	-0.4446			228	1.04108	0.9827			0.282	25.92	53.78	-5.76	107.3	23.41	160.8	-5.9	214.3	20.07	267.8	-5.86	321.3	17.88	374.8	-5.83	428.3	16.46	481.8	-5.81	535.3	15.46	588.8	-5.8	642.3	14.76	695.8	-5.78			0.282	25.92
	-0.041	-1.37	-0.359	-0.4456	-0.359	-0.4476	-0.359	-0.4417	-0.359	-0.4379			228.2	1.00948	0.95626			0.284	25.88	53.78	-5.75	107.3	23.37	160.8	-5.89	214.3	20.03	267.8	-5.85	321.3	17.84	374.8	-5.83	428.3	16.42	481.8	-5.81	535.3	15.42	588.8	-5.79	642.3	14.72	695.8	-5.77			0.284	25.88
	-0.042	-1.36	-0.358	-0.4408	-0.358	-0.4416	-0.358	-0.4354	-0.358	-0.4316			228.4	0.97849	0.93742			0.286	25.85	53.79	-5.74	107.3	23.33	160.8	-5.88	214.3	19.98	267.8	-5.84	321.3	17.79	374.8	-5.82	428.3	16.38	481.8	-5.8	535.3	15.38	588.8	-5.78	642.3	14.68	695.8	-5.77			0.286	25.85
	-0.043	-1.35	-0.357	-0.4359	-0.357	-0.4359	-0.357	-0.4292	-0.357	-0.4253			228.6	0.94853	0.90952			0.288	25.81	53.79	-5.73	107.3	23.3	160.8	-5.87	214.3	19.94	267.8	-5.83	321.3	17.75	374.8	-5.81	428.3	16.34	481.8	-5.79	535.3	15.34	588.8	-5.77	642.3	14.65	695.8	-5.76			0.288	25.81
	-0.044	-1.35	-0.356	-0.4312	-0.356	-0.4303	-0.356	-0.4231	-0.356	-0.4187			228.8	0.91696	0.88083			0.29	25.77	53.79	-5.72	107.3	23.26	160.8	-5.86	214.3	19.9	267.8	-5.83	321.3	17.71	374.8	-5.8	428.3	16.3	481.8	-5.78	535.3	15.3	588.8	-5.77	642.3	14.61	695.8	-5.75			0.29	25.77
	-0.045	-1.34	-0.355	-0.4267	-0.355	-0.4249	-0.355	-0.4172	-0.355	-0.4124			229	0.88967	0.85268			0.292	25.74	53.79	-5.71	107.3	23.22	160.8	-5.85	214.3	19.86	267.8	-5.82	321.3	17.67	374.8	-5.79	428.3	16.25	481.8	-5.77	535.3	15.26	588.8	-5.76	642.3	14.57	695.8	-5.74			0.292	25.74
	-0.046	-1.34	-0.354	-0.422	-0.354	-0.4194	-0.354	-0.4112	-0.354	-0.4062			229.2	0.86619	0.82844			0.294	25.71	53.79	-5.71	107.3	23.18	160.8	-5.84	214.3	19.81	267.8	-5.81	321.3	17.63	374.8	-5.78	428.3	16.21	481.8	-5.76	535.3	15.22	588.8	-5.75	642.3	14.53	695.8	-5.73			0.294	25.71
	-0.047	-1.33	-0.353	-0.4173	-0.353	-0.414	-0.353	-0.4053	-0.353	-0.4003			229.4	0.84359	0.80708			0.296	25.67	53.8	-5.7	107.3	23.14	160.8	-5.84	214.3	19.77	267.8	-5.8	321.3	17.58	374.8	-5.78	428.3	16.17	481.8	-5.76	535.3	15.18	588.8	-5.74	642.3	14.5	695.8	-5.73			0.296	25.67
	-0.048	-1.32	-0.352	-0.413	-0.352	-0.4087	-0.352	-0.3996	-0.352	-0.3944			229.6	0.82146	0.78703			0.298	25.64	53.8	-5.68	107.3	23.11	160.8	-5.83	214.3	19.73	267.8	-5.79	321.3	17.54	374.8	-5.77	428.3	16.13	481.8	-5.75	535.3	15.15	588.8	-5.73	642.3	14.46	695.8	-5.72			0.298	25.64
	-0.049	-1.32	-0.351	-0.4087	-0.351	-0.4037	-0.351	-0.394	-0.351	-0.3885			229.8	0.80443	0.76733			0.3	25.6	53.8	-5.68	107.3	23.07	160.8	-5.82	214.3	19.69	267.8	-5.79	321.3	17.5	374.8	-5.76	428.3	16.09	481.8	-5.74	535.3	15.11	588.8	-5.72	642.3	14.43	695.8	-5.71			0.3	25.6
	-0.05	-1.31	-0.35	-0.4047	-0.35	-0.3987	-0.35	-0.3887	-0.35	-0.383			230	0.78189	0.74735			0.302	25.57	53.8	-5.67	107.3	23.03	160.8	-5.81	214.3	19.65	267.8	-5.78	321.3	17.46	374.8	-5.75	428.3	16.06	481.8	-5.73	535.3	15.07	588.8	-5.72	642.3	14.39	695.8	-5.7			0.302	25.57
	-0.051	-1.3	-0.349	-0.4005	-0.349	-0.3937	-0.349	-0.3834	-0.349	-0.3777			230.2	0.76065	0.72758			0.304	25.53	53.8	-5.66	107.3	23	160.8	-5.8	214.3	19.61	267.8	-5.77	321.3	17.42	374.8	-5.74	428.3	16.01	481.8	-5.73	535.3	15.03	588.8	-5.71	642.3	14.35	695.8	-5.7			0.304	25.53
	-0.052	-1.3	-0.348	-0.3964	-0.348	-0.389	-0.348	-0.3784	-0.348	-0.3721			230.4	0.74064	0.70308			0.306	25.5	53.81	-5.65	107.3	22.96	160.8	-5.79	214.3	19.56	267.8	-5.76	321.3	17.38	374.8	-5.74	428.3	15.98	481.8	-5.72	535.3	15	588.8	-5.7	642.3	14.32	695.8	-5.69			0.306	25.5
	-0.053	-1.29	-0.347	-0.3925	-0.347	-0.3844	-0.347	-0.3734	-0.347	-0.3666			230.6	0.72209	0.68536			0.308	25.46	53.81	-5.64	107.3	22.92	160.8	-5.78	214.3	19.52	267.8	-5.75	321.3	17.34	374.8	-5.73	428.3	15.94	481.8	-5.71	535.3	14.96	588.8	-5.7	642.3	14.28	695.8	-5.68			0.308	25.46
	-0.054	-1.29	-0.346	-0.3886	-0.346	-0.3798	-0.346	-0.3682	-0.346	-0.3614			230.8	0.70114	0.66896			0.31	25.43	53.81	-5.63	107.3	22.88	160.8	-5.77	214.3	19.48	267.8	-5.74	321.3	17.3	374.8	-5.72	428.3	15.9	481.8	-5.7	535.3	14.92	588.8	-5.69	642.3	14.25	695.8	-5.67			0.31	25.43
	-0.055	-1.28	-0.345	-0.385	-0.345	-0.3755	-0.345	-0.3633	-0.345	-0.3563			231	0.68597	0.65461			0.312	25.4	53.81	-5.62	107.3	22.85	160.8	-5.77	214.3	19.44	267.8	-5.74	321.3	17.26	374.8	-5.71	428.3	15.86	481.8	-5.7	535.3	14.89	588.8	-5.68	642.3	14.21	695.8	-5.67			0.312	25.4
	-0.056	-1.28	-0.344	-0.3814	-0.344	-0.3711	-0.344	-0.3585	-0.344	-0.3516			231.2	0.67046	0.63981			0.314	25.36	53.81	-5.62	107.3	22.81	160.8	-5.76	214.3	19.4	267.8	-5.73	321.3	17.22	374.8	-5.71	428.3	15.82	481.8	-5.69	535.3	14.85	588.8	-5.67	642.3	14.18	695.8	-5.66			0.314	25.36
	-0.057	-1.27	-0.343	-0.3779	-0.343	-0.3667	-0.343	-0.3539	-0.343	-0.3468			231.4	0.65655	0.62589			0.316	25.33	53.82	-5.61	107.3	22.77	160.8	-5.75	214.3	19.36	267.8	-5.72	321.3	17.18	374.8	-5.7	428.3	15.79	481.8	-5.68	535.3	14.82	588.8	-5.67	642.3	14.15	695.8	-5.65			0.316	25.33
	-0.058	-1.27	-0.342	-0.3746	-0.342	-0.3624	-0.342	-0.3497	-0.342	-0.3419			231.6	0.64113	0.60993			0.318	25.3	53.82	-5.6	107.3	22.74	160.8	-5.74	214.3	19.32	267.8	-5.71	321.3	17.14	374.8	-5.69	428.3	15.75	481.8	-5.67	535.3	14.78	588.8	-5.66	642.3	14.11	695.8	-5.64			0.318	25.3
	-0.059	-1.26	-0.341	-0.3713	-0.341	-0.3584	-0.341	-0.3451	-0.341	-0.3375			231.8	0.6256	0.59472			0.32	25.26	53.82	-5.59	107.3	22.7	160.8	-5.73	214.3	19.28	267.8	-5.71	321.3	17.1	374.8	-5.68	428.3	15.71	481.8	-5.66	535.3	14.75	588.8	-5.65	642.3	14.08	695.8	-5.64			0.32	25.26
	-0.06	-1.26	-0.34	-0.3678	-0.34	-0.3547	-0.34	-0.3408	-0.34	-0.333			232	0.6102	0.58064			0.322	25.23	53.82	-5.58	107.3	22.66	160.8	-5.73	214.3	19.24	267.8	-5.7	321.3	17.06	374.8	-5.67	428.3	15.68	481.8	-5.66	535.3	14.71	588.8	-5.64	642.3	14.05	695.8	-5.63			0.322	25.23
	-0.061	-1.25	-0.339	-0.3645	-0.339	-0.351	-0.339	-0.3368	-0.339	-0.3289			232.2	0.59652	0.56752			0.324	25.2	53.82	-5.57	107.3	22.63	160.8	-5.72	214.3	19.21	267.8	-5.69	321.3	17.02	374.8	-5.67	428.3	15.64	481.8	-5.65	535.3	14.67	588.8	-5.64	642.3	14.01	695.8	-5.62			0.324	25.2
	-0.062	-1.24	-0.338	-0.3613	-0.338	-0.3473	-0.338	-0.3331	-0.338	-0.3247			232.4	0.58257	0.55551			0.326	25.16	53.83	-5.56	107.3	22.59	160.8	-5.71	214.3	19.16	267.8	-5.68	321.3	16.98	374.8	-5.66	428.3	15.6	481.8	-5.64	535.3	14.64	588.8	-5.63	642.3	13.98	695.8	-5.62			0.326	25.16
	-0.063	-1.24	-0.337	-0.3582	-0.337	-0.3435	-0.337	-0.3291	-0.337	-0.3205			232.6	0.57099	0.54542			0.328	25.13	53.83	-5.56	107.3	22.56	160.8	-5.7	214.3	19.13	267.8	-5.67	321.3	16.95	374.8	-5.65	428.3	15.57	481.8	-5.64	535.3	14.61	588.8	-5.62	642.3	13.95	695.8	-5.61			0.328	25.13
	-0.064	-1.23	-0.336	-0.3554	-0.336	-0.34	-0.336	-0.3255	-0.336	-0.3165			232.8	0.56021	0.5357			0.33	25.1	53.83	-5.55	107.3	22.52	160.8	-5.69	214.3	19.09	267.8	-5.67	321.3	16.91	374.8	-5.64	428.3	15.53	481.8	-5.63	535.3	14.57	588.8	-5.62	642.3	13.91	695.8	-5.6			0.33	25.1
	-0.065	-1.23	-0.335	-0.3527	-0.335	-0.3368	-0.335	-0.3217	-0.335	-0.3125			233	0.55083	0.52654			0.332	25.06	53.83	-5.54	107.3	22.49	160.8	-5.68	214.3	19.05	267.8	-5.66	321.3	16.87	374.8	-5.64	428.3	15.49	481.8	-5.62	535.3	14.54	588.8	-5.61	642.3	13.88	695.8	-5.6			0.332	25.06
	-0.066	-1.23	-0.334	-0.35	-0.334	-0.3336	-0.334	-0.3182	-0.334	-0.3087			233.2	0.54187	0.51815			0.334	25.03	53.83	-5.53	107.3	22.45	160.8	-5.68	214.3	19.01	267.8	-5.65	321.3	16.83	374.8	-5.63	428.3	15.46	481.8	-5.61	535.3	14.51	588.8	-5.6	642.3	13.85	695.8	-5.59			0.334	25.03
	-0.067	-1.22	-0.333	-0.3472	-0.333	-0.3307	-0.333	-0.3147	-0.333	-0.3051			233.4	0.53309	0.50928			0.336	25	53.84	-5.52	107.3	22.41	160.8	-5.67	214.3	18.97	267.8	-5.64	321.3	16.8	374.8	-5.62	428.3	15.42	481.8	-5.61	535.3	14.47	588.8	-5.6	642.3	13.82	695.8	-5.58			0.336	25
	-0.068	-1.22	-0.332	-0.3444	-0.332	-0.3275	-0.332	-0.3113	-0.332	-0.3016			233.6	0.52474	0.50101			0.338	24.96	53.84	-5.51	107.3	22.38	160.8	-5.66	214.3	18.93	267.8	-5.64	321.3	16.76	374.8	-5.62	428.3	15.39	481.8	-5.6	535.3	14.44	588.8	-5.59	642.3	13.79	695.8	-5.58			0.338	24.96
	-0.069	-1.21	-0.331	-0.342	-0.331	-0.3246	-0.331	-0.3081	-0.331	-0.2984			233.8	0.51743	0.49339			0.34	24.93	53.84	-5.51	107.3	22.34	160.8	-5.65	214.3	18.9	267.8	-5.63	321.3	16.72	374.8	-5.61	428.3	15.35	481.8	-5.59	535.3	14.41	588.8	-5.58	642.3	13.75	695.8	-5.57			0.34	24.93
	-0.07	-1.21	-0.33	-0.3395	-0.33	-0.3216	-0.33	-0.3049	-0.33	-0.2952			234	0.50912	0.48619			0.342	24.9	53.84	-5.5	107.3	22.31	160.8	-5.64	214.3	18.86	267.8	-5.62	321.3	16.69	374.8	-5.6	428.3	15.32	481.8	-5.59	535.3	14.37	588.8	-5.58	642.3	13.72	695.8	-5.56			0.342	24.9
	-0.071	-1.2	-0.329	-0.3371	-0.329	-0.3188	-0.329	-0.3021	-0.329	-0.2919			234.2	0.50052	0.48188			0.344	24.87	53.84	-5.49	107.3	22.28	160.8	-5.64	214.3	18.82	267.8	-5.62	321.3	16.65	374.8	-5.6	428.3	15.28	481.8	-5.58	535.3	14.34	588.8	-5.57	642.3	13.69	695.8	-5.56			0.344	24.87
	-0.072	-1.2	-0.328	-0.3349	-0.328	-0.3161	-0.328	-0.2994	-0.328	-0.289			234.4	0.4928	0.47558			0.346	24.83	53.85	-5.48	107.3	22.24	160.8	-5.63	214.3	18.78	267.8	-5.61	321.3	16.61	374.8	-5.59	428.3	15.25	481.8	-5.57	535.3	14.31	588.8	-5.56	642.3	13.66	695.8	-5.55			0.346	24.83
	-0.073	-1.19	-0.327	-0.3327	-0.327	-0.3136	-0.327	-0.2965	-0.327	-0.2861			234.6	0.48534	0.46982			0.348	24.8	53.85	-5.48	107.3	22.2	160.8	-5.62	214.3	18.75	267.8	-5.6	321.3	16.58	374.8	-5.58	428.3	15.22	481.8	-5.57	535.3	14.28	588.8	-5.55	642.3	13.63	695.8	-5.54			0.348	24.8
	-0.074	-1.19	-0.326	-0.3303	-0.326	-0.311	-0.326	-0.2937	-0.326	-0.2832			234.8	0.48002	0.46438			0.35	24.77	53.85	-5.47	107.3	22.17	160.8	-5.61	214.3	18.71	267.8	-5.59	321.3	16.54	374.8	-5.57	428.3	15.18	481.8	-5.56	535.3	14.24	588.8	-5.55	642.3	13.6	695.8	-5.54			0.35	24.77
	-0.075	-1.19	-0.325	-0.3284	-0.325	-0.3085	-0.325	-0.2912	-0.325	-0.2807			235	0.47489	0.45925			0.352	24.74	53.85	-5.46	107.4	22.14	160.9	-5.61	214.4	18.67	267.9	-5.59	321.4	16.51	374.9	-5.57	428.4	15.15	481.9	-5.55	535.4	14.21	588.9	-5.54	642.4	13.57	695.9	-5.53			0.352	24.74
	-0.076	-1.18	-0.324	-0.3263	-0.324	-0.3061	-0.324	-0.2887	-0.324	-0.2779			235.2	0.47133	0.45225			0.354	24.71	53.85	-5.45	107.4	22.1	160.9	-5.6	214.4	18.64	267.9	-5.58	321.4	16.47	374.9	-5.56	428.4	15.11	481.9	-5.55	535.4	14.18	588.9	-5.53	642.4	13.54	695.9	-5.52			0.354	24.71
	-0.077	-1.18	-0.323	-0.3241	-0.323	-0.3037	-0.323	-0.2865	-0.323	-0.2757			235.4	0.46735	0.44806			0.356	24.67	53.86	-5.45	107.4	22.07	160.9	-5.59	214.4	18.6	267.9	-5.57	321.4	16.43	374.9	-5.55	428.4	15.08	481.9	-5.54	535.4	14.15	588.9	-5.53	642.4	13.51	695.9	-5.52			0.356	24.67
	-0.078	-1.17	-0.322	-0.322	-0.322	-0.3017	-0.322	-0.2842	-0.322	-0.2732			235.6	0.4636	0.44405			0.358	24.64	53.86	-5.44	107.4	22.03	160.9	-5.58	214.4	18.56	267.9	-5.56	321.4	16.4	374.9	-5.55	428.4	15.05	481.9	-5.53	535.4	14.12	588.9	-5.52	642.4	13.48	695.9	-5.51			0.358	24.64
	-0.079	-1.17	-0.321	-0.32	-0.321	-0.2995	-0.321	-0.282	-0.321	-0.271			235.8	0.45806	0.44038			0.36	24.61	53.86	-5.43	107.4	22	160.9	-5.58	214.4	18.53	267.9	-5.56	321.4	16.36	374.9	-5.54	428.4	15.01	481.9	-5.53	535.4	14.09	588.9	-5.51	642.4	13.45	695.9	-5.5			0.36	24.61
	-0.08	-1.17	-0.32	-0.318	-0.32	-0.2975	-0.32	-0.2798	-0.32	-0.2688			236	0.4545	0.43671			0.362	24.58	53.86	-5.42	107.4	21.96	160.9	-5.57	214.4	18.49	267.9	-5.55	321.4	16.33	374.9	-5.53	428.4	14.98	481.9	-5.52	535.4	14.06	588.9	-5.51	642.4	13.42	695.9	-5.5			0.362	24.58
	-0.081	-1.16	-0.319	-0.3161	-0.319	-0.2954	-0.319	-0.2778	-0.319	-0.2666			236.2	0.45062	0.43317			0.364	24.55	53.86	-5.41	107.4	21.93	160.9	-5.56	214.4	18.45	267.9	-5.54	321.4	16.29	374.9	-5.53	428.4	14.95	481.9	-5.51	535.4	14.03	588.9	-5.5	642.4	13.4	695.9	-5.49			0.364	24.55
	-0.082	-1.16	-0.318	-0.3144	-0.318	-0.2934	-0.318	-0.276	-0.318	-0.2648			236.4	0.44771	0.43005			0.366	24.51	53.87	-5.41	107.4	21.9	160.9	-5.56	214.4	18.42	267.9	-5.54	321.4	16.26	374.9	-5.52	428.4	14.92	481.9	-5.51	535.4	14	588.9	-5.49	642.4	13.37	695.9	-5.48			0.366	24.51
	-0.083	-1.16	-0.317	-0.3124	-0.317	-0.2918	-0.317	-0.2743	-0.317	-0.2628			236.6	0.44549	0.42776			0.368	24.48	53.87	-5.4	107.4	21.86	160.9	-5.55	214.4	18.38	267.9	-5.53	321.4	16.23	374.9	-5.51	428.4	14.88	481.9	-5.5	535.4	13.97	588.9	-5.49	642.4	13.34	695.9	-5.48			0.368	24.48
	-0.084	-1.15	-0.316	-0.3107	-0.316	-0.29	-0.316	-0.2726	-0.316	-0.261			236.8	0.44323	0.42526			0.37	24.45	53.87	-5.39	107.4	21.83	160.9	-5.54	214.4	18.35	267.9	-5.52	321.4	16.19	374.9	-5.51	428.4	14.85	481.9	-5.49	535.4	13.94	588.9	-5.48	642.4	13.31	695.9	-5.47			0.37	24.45
	-0.085	-1.15	-0.315	-0.309	-0.315	-0.2883	-0.315	-0.2709	-0.315	-0.2593			237	0.44128	0.42362			0.372	24.42	53.87	-5.39	107.4	21.79	160.9	-5.54	214.4	18.31	267.9	-5.52	321.4	16.16	374.9	-5.5	428.4	14.82	481.9	-5.49	535.4	13.91	588.9	-5.47	642.4	13.28	695.9	-5.47			0.372	24.42
	-0.086	-1.15	-0.314	-0.3073	-0.314	-0.2867	-0.314	-0.2692	-0.314	-0.2577			237.2	0.43897	0.42226			0.374	24.39	53.87	-5.38	107.4	21.76	160.9	-5.53	214.4	18.27	267.9	-5.51	321.4	16.12	374.9	-5.49	428.4	14.79	481.9	-5.48	535.4	13.88	588.9	-5.47	642.4	13.25	695.9	-5.46			0.374	24.39
	-0.087	-1.14	-0.313	-0.3059	-0.313	-0.2849	-0.313	-0.2675	-0.313	-0.256			237.4	0.43653	0.42052			0.376	24.36	53.88	-5.37	107.4	21.73	160.9	-5.52	214.4	18.24	267.9	-5.5	321.4	16.09	374.9	-5.49	428.4	14.76	481.9	-5.47	535.4	13.85	588.9	-5.46	642.4	13.22	695.9	-5.45			0.376	24.36
	-0.088	-1.14	-0.312	-0.3043	-0.312	-0.2835	-0.312	-0.2661	-0.312	-0.2548			237.6	0.4343	0.41897			0.378	24.33	53.88	-5.36	107.4	21.69	160.9	-5.51	214.4	18.2	267.9	-5.5	321.4	16.06	374.9	-5.48	428.4	14.73	481.9	-5.47	535.4	13.82	588.9	-5.46	642.4	13.2	695.9	-5.45			0.378	24.33
	-0.089	-1.14	-0.311	-0.3027	-0.311	-0.282	-0.311	-0.2647	-0.311	-0.2533			237.8	0.43277	0.4177			0.38	24.3	53.88	-5.36	107.4	21.66	160.9	-5.51	214.4	18.17	267.9	-5.49	321.4	16.02	374.9	-5.47	428.4	14.7	481.9	-5.46	535.4	13.79	588.9	-5.45	642.4	13.17	695.9	-5.44			0.38	24.3
	-0.09	-1.13	-0.31	-0.3011	-0.31	-0.2806	-0.31	-0.2633	-0.31	-0.252			238	0.43103	0.41564			0.382	24.26	53.88	-5.35	107.4	21.63	160.9	-5.5	214.4	18.14	267.9	-5.48	321.4	15.99	374.9	-5.47	428.4	14.67	481.9	-5.46	535.4	13.76	588.9	-5.45	642.4	13.14	695.9	-5.43			0.382	24.26
	-0.091	-1.13	-0.309	-0.2997	-0.309	-0.2792	-0.309	-0.2619	-0.309	-0.2509			238.2	0.43022	0.41415			0.384	24.23	53.88	-5.34	107.4	21.59	160.9	-5.49	214.4	18.1	267.9	-5.48	321.4	15.96	374.9	-5.46	428.4	14.63	481.9	-5.45	535.4	13.73	588.9	-5.44	642.4	13.11	695.9	-5.43			0.384	24.23
	-0.092	-1.13	-0.308	-0.2982	-0.308	-0.2777	-0.308	-0.2607	-0.308	-0.2497			238.4	0.42996	0.41341			0.386	24.2	53.89	-5.34	107.4	21.56	160.9	-5.49	214.4	18.07	267.9	-5.47	321.4	15.93	374.9	-5.45	428.4	14.61	481.9	-5.44	535.4	13.7	588.9	-5.43	642.4	13.09	695.9	-5.42			0.386	24.2
	-0.093	-1.12	-0.307	-0.2968	-0.307	-0.2764	-0.307	-0.2597	-0.307	-0.2486			238.6	0.42935	0.41238			0.388	24.17	53.89	-5.33	107.4	21.53	160.9	-5.48	214.4	18.03	267.9	-5.46	321.4	15.89	374.9	-5.45	428.4	14.58	481.9	-5.44	535.4	13.67	588.9	-5.43	642.4	13.06	695.9	-5.42			0.388	24.17
	-0.094	-1.12	-0.306	-0.2953	-0.306	-0.2751	-0.306	-0.2583	-0.306	-0.2476			238.8	0.42876	0.41183			0.39	24.14	53.89	-5.32	107.4	21.49	160.9	-5.47	214.4	18	267.9	-5.46	321.4	15.86	374.9	-5.44	428.4	14.55	481.9	-5.43	535.4	13.65	588.9	-5.42	642.4	13.03	695.9	-5.41			0.39	24.14
	-0.095	-1.12	-0.305	-0.2939	-0.305	-0.2739	-0.305	-0.2573	-0.305	-0.2465			239	0.42791	0.41182			0.392	24.11	53.89	-5.31	107.4	21.46	160.9	-5.47	214.4	17.96	267.9	-5.45	321.4	15.83	374.9	-5.44	428.4	14.51	481.9	-5.42	535.4	13.62	588.9	-5.41	642.4	13.01	695.9	-5.4			0.392	24.11
	-0.096	-1.12	-0.304	-0.2927	-0.304	-0.2726	-0.304	-0.2562	-0.304	-0.2455			239.2	0.42744	0.41144			0.394	24.08	53.89	-5.31	107.4	21.43	160.9	-5.46	214.4	17.93	267.9	-5.44	321.4	15.8	374.9	-5.43	428.4	14.49	481.9	-5.42	535.4	13.59	588.9	-5.41	642.4	12.98	695.9	-5.4			0.394	24.08
	-0.097	-1.11	-0.303	-0.2912	-0.303	-0.2714	-0.303	-0.2552	-0.303	-0.2446			239.4	0.42751	0.41135			0.396	24.05	53.9	-5.3	107.4	21.4	160.9	-5.45	214.4	17.9	267.9	-5.44	321.4	15.77	374.9	-5.42	428.4	14.45	481.9	-5.41	535.4	13.56	588.9	-5.4	642.4	12.96	695.9	-5.39			0.396	24.05
	-0.098	-1.11	-0.302	-0.29	-0.302	-0.2704	-0.302	-0.2542	-0.302	-0.2437			239.6	0.42819	0.41173			0.398	24.02	53.9	-5.29	107.4	21.36	160.9	-5.44	214.4	17.86	267.9	-5.43	321.4	15.73	374.9	-5.42	428.4	14.43	481.9	-5.41	535.4	13.53	588.9	-5.4	642.4	12.93	695.9	-5.39			0.398	24.02
	-0.099	-1.11	-0.301	-0.2887	-0.301	-0.2689	-0.301	-0.2533	-0.301	-0.2427			239.8	0.42926	0.41226			0.4	23.99	53.9	-5.29	107.4	21.33	160.9	-5.44	214.4	17.83	267.9	-5.43	321.4	15.7	374.9	-5.41	428.4	14.4	481.9	-5.4	535.4	13.51	588.9	-5.39	642.4	12.9	695.9	-5.38			0.4	23.99
	-0.1	-1.1	-0.3	-0.2875	-0.3	-0.2677	-0.3	-0.2523	-0.3	-0.2418			240	0.43037	0.41308			0.402	23.96	53.9	-5.28	107.4	21.3	160.9	-5.43	214.4	17.8	267.9	-5.42	321.4	15.67	374.9	-5.4	428.4	14.37	481.9	-5.39	535.4	13.48	588.9	-5.39	642.4	12.88	695.9	-5.37			0.402	23.96
	-0.101	-1.1	-0.299	-0.2862	-0.299	-0.2667	-0.299	-0.2515	-0.299	-0.2409			240.2	0.43164	0.41413			0.404	23.93	53.9	-5.27	107.4	21.27	160.9	-5.43	214.4	17.76	267.9	-5.41	321.4	15.64	374.9	-5.4	428.4	14.34	481.9	-5.39	535.4	13.45	588.9	-5.38	642.4	12.85	695.9	-5.37			0.404	23.93
	-0.102	-1.1	-0.298	-0.285	-0.298	-0.2655	-0.298	-0.2506	-0.298	-0.2402			240.4	0.43312	0.4153			0.406	23.9	53.91	-5.27	107.4	21.24	160.9	-5.42	214.4	17.73	267.9	-5.41	321.4	15.61	374.9	-5.39	428.4	14.31	481.9	-5.38	535.4	13.43	588.9	-5.37	642.4	12.83	695.9	-5.36			0.406	23.9
	-0.103	-1.1	-0.297	-0.2837	-0.297	-0.2645	-0.297	-0.2498	-0.297	-0.2393			240.6	0.43428	0.41636			0.408	23.87	53.91	-5.26	107.4	21.2	160.9	-5.41	214.4	17.7	267.9	-5.4	321.4	15.58	374.9	-5.39	428.4	14.28	481.9	-5.38	535.4	13.4	588.9	-5.37	642.4	12.8	695.9	-5.36			0.408	23.87
	-0.104	-1.09	-0.296	-0.2825	-0.296	-0.2634	-0.296	-0.2489	-0.296	-0.2386			240.8	0.43565	0.41771			0.41	23.84	53.91	-5.25	107.4	21.17	160.9	-5.41	214.4	17.66	267.9	-5.39	321.4	15.55	374.9	-5.38	428.4	14.25	481.9	-5.37	535.4	13.37	588.9	-5.36	642.4	12.78	695.9	-5.35			0.41	23.84
	-0.105	-1.09	-0.295	-0.2813	-0.295	-0.2624	-0.295	-0.2481	-0.295	-0.2378			241	0.4377	0.41923			0.412	23.81	53.91	-5.24	107.4	21.14	160.9	-5.4	214.4	17.63	267.9	-5.39	321.4	15.52	374.9	-5.37	428.4	14.22	481.9	-5.36	535.4	13.35	588.9	-5.35	642.4	12.75	695.9	-5.35			0.412	23.81
	-0.106	-1.09	-0.294	-0.2802	-0.294	-0.2614	-0.294	-0.2473	-0.294	-0.2368			241.2	0.4396	0.42121			0.414	23.78	53.91	-5.24	107.4	21.11	160.9	-5.39	214.4	17.6	267.9	-5.38	321.4	15.49	374.9	-5.37	428.4	14.2	481.9	-5.36	535.4	13.32	588.9	-5.35	642.4	12.73	695.9	-5.34			0.414	23.78
	-0.107	-1.09	-0.293	-0.279	-0.293	-0.2605	-0.293	-0.2466	-0.293	-0.2361			241.4	0.4414	0.42322			0.416	23.75	53.92	-5.23	107.4	21.08	160.9	-5.39	214.4	17.57	267.9	-5.37	321.4	15.46	374.9	-5.36	428.4	14.17	481.9	-5.35	535.4	13.29	588.9	-5.34	642.4	12.7	695.9	-5.33			0.416	23.75
	-0.108	-1.08	-0.292	-0.2779	-0.292	-0.2594	-0.292	-0.2457	-0.292	-0.2355			241.6	0.44318	0.42502			0.418	23.72	53.92	-5.22	107.4	21.04	160.9	-5.38	214.4	17.53	267.9	-5.37	321.4	15.42	374.9	-5.36	428.4	14.14	481.9	-5.35	535.4	13.27	588.9	-5.34	642.4	12.68	695.9	-5.33			0.418	23.72
	-0.109	-1.08	-0.291	-0.2766	-0.291	-0.2585	-0.291	-0.2449	-0.291	-0.2348			241.8	0.44548	0.42767			0.42	23.69	53.92	-5.22	107.4	21.01	160.9	-5.37	214.4	17.5	267.9	-5.36	321.4	15.4	374.9	-5.35	428.4	14.11	481.9	-5.34	535.4	13.24	588.9	-5.33	642.4	12.65	695.9	-5.32			0.42	23.69
	-0.11	-1.08	-0.29	-0.2756	-0.29	-0.2576	-0.29	-0.2441	-0.29	-0.2342			242	0.44756	0.43023			0.422	23.66	53.92	-5.21	107.4	20.98	160.9	-5.37	214.4	17.47	267.9	-5.36	321.4	15.37	374.9	-5.34	428.4	14.09	481.9	-5.34	535.4	13.22	588.9	-5.33	642.4	12.63	695.9	-5.32			0.422	23.66
	-0.111	-1.08	-0.289	-0.2745	-0.289	-0.2566	-0.289	-0.2433	-0.289	-0.2334			242.2	0.44995	0.43284			0.424	23.63	53.92	-5.21	107.4	20.95	160.9	-5.36	214.4	17.44	267.9	-5.35	321.4	15.34	374.9	-5.34	428.4	14.06	481.9	-5.33	535.4	13.19	588.9	-5.32	642.4	12.6	695.9	-5.31			0.424	23.63
	-0.112	-1.08	-0.288	-0.2734	-0.288	-0.2556	-0.288	-0.2425	-0.288	-0.2326			242.4	0.45259	0.43519			0.426	23.6	53.93	-5.2	107.4	20.92	160.9	-5.35	214.4	17.41	267.9	-5.34	321.4	15.31	374.9	-5.33	428.4	14.03	481.9	-5.32	535.4	13.17	588.9	-5.31	642.4	12.58	695.9	-5.31			0.426	23.6
	-0.113	-1.07	-0.287	-0.2722	-0.287	-0.2546	-0.287	-0.2417	-0.287	-0.2319			242.6	0.45538	0.43854			0.428	23.58	53.93	-5.19	107.4	20.89	160.9	-5.35	214.4	17.38	267.9	-5.34	321.4	15.28	374.9	-5.33	428.4	14	481.9	-5.32	535.4	13.14	588.9	-5.31	642.4	12.56	695.9	-5.3			0.428	23.58
	-0.114	-1.07	-0.286	-0.2711	-0.286	-0.2538	-0.286	-0.241	-0.286	-0.2314			242.8	0.45772	0.4412			0.43	23.55	53.93	-5.19	107.4	20.86	160.9	-5.34	214.4	17.35	267.9	-5.33	321.4	15.25	374.9	-5.32	428.4	13.98	481.9	-5.31	535.4	13.11	588.9	-5.3	642.4	12.53	695.9	-5.29			0.43	23.55
	-0.115	-1.07	-0.285	-0.27	-0.285	-0.253	-0.285	-0.2404	-0.285	-0.2307			243	0.46082	0.4443			0.432	23.52	53.93	-5.18	107.4	20.83	160.9	-5.34	214.4	17.31	267.9	-5.33	321.4	15.22	374.9	-5.32	428.4	13.95	481.9	-5.31	535.4	13.09	588.9	-5.3	642.4	12.51	695.9	-5.29			0.432	23.52
	-0.116	-1.07	-0.284	-0.269	-0.284	-0.252	-0.284	-0.2396	-0.284	-0.23			243.2	0.46352	0.44684			0.434	23.49	53.93	-5.17	107.4	20.79	160.9	-5.33	214.4	17.28	267.9	-5.32	321.4	15.19	374.9	-5.31	428.4	13.92	481.9	-5.3	535.4	13.06	588.9	-5.29	642.4	12.48	695.9	-5.28			0.434	23.49
	-0.117	-1.06	-0.283	-0.268	-0.283	-0.2512	-0.283	-0.2388	-0.283	-0.2293			243.4	0.46617	0.44995			0.436	23.46	53.94	-5.17	107.4	20.76	160.9	-5.32	214.4	17.25	267.9	-5.31	321.4	15.16	374.9	-5.3	428.4	13.9	481.9	-5.3	535.4	13.04	588.9	-5.29	642.4	12.46	695.9	-5.28			0.436	23.46
	-0.118	-1.06	-0.282	-0.2668	-0.282	-0.2504	-0.282	-0.2379	-0.282	-0.2287			243.6	0.46999	0.45315			0.438	23.43	53.94	-5.16	107.4	20.73	160.9	-5.32	214.4	17.22	267.9	-5.31	321.4	15.13	374.9	-5.3	428.4	13.87	481.9	-5.29	535.4	13.02	588.9	-5.28	642.4	12.44	695.9	-5.27			0.438	23.43
	-0.119	-1.06	-0.281	-0.2658	-0.281	-0.2494	-0.281	-0.2373	-0.281	-0.228			243.8	0.47353	0.45635			0.44	23.4	53.94	-5.15	107.4	20.7	160.9	-5.31	214.4	17.19	267.9	-5.3	321.4	15.1	374.9	-5.29	428.4	13.84	481.9	-5.28	535.4	12.99	588.9	-5.28	642.4	12.42	695.9	-5.27			0.44	23.4
	-0.12	-1.06	-0.28	-0.2647	-0.28	-0.2487	-0.28	-0.2366	-0.28	-0.2274			244	0.47677	0.45949			0.442	23.37	53.94	-5.15	107.4	20.67	160.9	-5.3	214.4	17.16	267.9	-5.3	321.4	15.07	374.9	-5.29	428.4	13.82	481.9	-5.28	535.4	12.97	588.9	-5.27	642.4	12.39	695.9	-5.26			0.442	23.37
	-0.121	-1.06	-0.279	-0.2637	-0.279	-0.248	-0.279	-0.2357	-0.279	-0.2267			244.2	0.48061	0.46305			0.444	23.34	53.94	-5.14	107.4	20.64	160.9	-5.3	214.4	17.13	267.9	-5.29	321.4	15.05	374.9	-5.28	428.4	13.79	481.9	-5.27	535.4	12.94	588.9	-5.26	642.4	12.37	695.9	-5.26			0.444	23.34
	-0.122	-1.05	-0.278	-0.2627	-0.278	-0.2471	-0.278	-0.235	-0.278	-0.2261			244.4	0.48445	0.46659			0.446	23.31	53.95	-5.13	107.4	20.61	160.9	-5.29	214.4	17.1	267.9	-5.28	321.4	15.02	374.9	-5.28	428.4	13.77	481.9	-5.27	535.4	12.92	588.9	-5.26	642.4	12.35	695.9	-5.25			0.446	23.31
	-0.123	-1.05	-0.277	-0.2616	-0.277	-0.2462	-0.277	-0.2343	-0.277	-0.2253			244.6	0.48791	0.46987			0.448	23.29	53.95	-5.13	107.4	20.58	160.9	-5.29	214.4	17.07	267.9	-5.28	321.4	14.99	374.9	-5.27	428.4	13.74	481.9	-5.26	535.4	12.89	588.9	-5.25	642.4	12.32	695.9	-5.25			0.448	23.29
	-0.124	-1.05	-0.276	-0.2606	-0.276	-0.2455	-0.276	-0.2336	-0.276	-0.2247			244.8	0.4923	0.47361			0.45	23.26	53.95	-5.12	107.4	20.55	160.9	-5.28	214.4	17.04	267.9	-5.27	321.4	14.96	374.9	-5.26	428.4	13.71	481.9	-5.26	535.4	12.87	588.9	-5.25	642.4	12.3	695.9	-5.24			0.45	23.26
	-0.125	-1.05	-0.275	-0.2595	-0.275	-0.2446	-0.275	-0.2328	-0.275	-0.2242			245	0.49685	0.4777			0.452	23.23	53.95	-5.12	107.5	20.52	161	-5.27	214.5	17.01	268	-5.27	321.5	14.94	375	-5.26	428.5	13.69	482	-5.25	535.5	12.85	589	-5.24	642.5	12.28	696	-5.23			0.452	23.23
	-0.126	-1.05	-0.274	-0.2587	-0.274	-0.2436	-0.274	-0.232	-0.274	-0.2234			245.2	0.50128	0.48196			0.454	23.2	53.95	-5.11	107.5	20.49	161	-5.27	214.5	16.98	268	-5.26	321.5	14.91	375	-5.25	428.5	13.66	482	-5.24	535.5	12.82	589	-5.24	642.5	12.26	696	-5.23			0.454	23.2
	-0.127	-1.04	-0.273	-0.2578	-0.273	-0.2428	-0.273	-0.2314	-0.273	-0.2229			245.4	0.50604	0.48665			0.456	23.17	53.96	-5.11	107.5	20.46	161	-5.26	214.5	16.95	268	-5.26	321.5	14.88	375	-5.25	428.5	13.64	482	-5.24	535.5	12.8	589	-5.23	642.5	12.23	696	-5.22			0.456	23.17
	-0.128	-1.04	-0.272	-0.2567	-0.272	-0.2419	-0.272	-0.2307	-0.272	-0.2223			245.6	0.51119	0.49065			0.458	23.14	53.96	-5.1	107.5	20.43	161	-5.26	214.5	16.92	268	-5.25	321.5	14.85	375	-5.24	428.5	13.61	482	-5.23	535.5	12.78	589	-5.23	642.5	12.21	696	-5.22			0.458	23.14
	-0.129	-1.04	-0.271	-0.2557	-0.271	-0.2412	-0.271	-0.2299	-0.271	-0.2216			245.8	0.51602	0.49397			0.46	23.12	53.96	-5.09	107.5	20.4	161	-5.25	214.5	16.89	268	-5.24	321.5	14.83	375	-5.24	428.5	13.59	482	-5.23	535.5	12.75	589	-5.22	642.5	12.19	696	-5.21			0.46	23.12
	-0.13	-1.04	-0.27	-0.2548	-0.27	-0.2403	-0.27	-0.2291	-0.27	-0.221			246	0.52101	0.49555			0.462	23.09	53.96	-5.09	107.5	20.37	161	-5.24	214.5	16.86	268	-5.24	321.5	14.8	375	-5.23	428.5	13.56	482	-5.22	535.5	12.73	589	-5.22	642.5	12.17	696	-5.21			0.462	23.09
	-0.131	-1.04	-0.269	-0.2537	-0.269	-0.2395	-0.269	-0.2283	-0.269	-0.2202			246.2	0.52596	0.49997			0.464	23.06	53.96	-5.08	107.5	20.34	161	-5.24	214.5	16.83	268	-5.23	321.5	14.77	375	-5.22	428.5	13.54	482	-5.22	535.5	12.71	589	-5.21	642.5	12.15	696	-5.2			0.464	23.06
	-0.132	-1.04	-0.268	-0.2529	-0.268	-0.2386	-0.268	-0.2277	-0.268	-0.2196			246.4	0.53073	0.50403			0.466	23.03	53.97	-5.07	107.5	20.31	161	-5.23	214.5	16.8	268	-5.23	321.5	14.75	375	-5.22	428.5	13.51	482	-5.21	535.5	12.68	589	-5.2	642.5	12.12	696	-5.2			0.466	23.03
	-0.133	-1.03	-0.267	-0.252	-0.267	-0.2377	-0.267	-0.227	-0.267	-0.219			246.6	0.53532	0.50883			0.468	23	53.97	-5.07	107.5	20.28	161	-5.23	214.5	16.77	268	-5.22	321.5	14.72	375	-5.21	428.5	13.49	482	-5.21	535.5	12.66	589	-5.2	642.5	12.1	696	-5.19			0.468	23
	-0.134	-1.03	-0.266	-0.2511	-0.266	-0.2368	-0.266	-0.2262	-0.266	-0.2182			246.8	0.54024	0.51411			0.47	22.97	53.97	-5.06	107.5	20.25	161	-5.22	214.5	16.74	268	-5.22	321.5	14.69	375	-5.21	428.5	13.46	482	-5.2	535.5	12.64	589	-5.2	642.5	12.08	696	-5.19			0.47	22.97
	-0.135	-1.03	-0.265	-0.2502	-0.265	-0.2359	-0.265	-0.2255	-0.265	-0.2174			247	0.54507	0.52121			0.472	22.95	53.97	-5.06	107.5	20.22	161	-5.22	214.5	16.71	268	-5.21	321.5	14.67	375	-5.2	428.5	13.44	482	-5.2	535.5	12.62	589	-5.19	642.5	12.06	696	-5.18			0.472	22.95
	-0.136	-1.03	-0.264	-0.2494	-0.264	-0.2352	-0.264	-0.2248	-0.264	-0.2168			247.2	0.55057	0.5258			0.474	22.92	53.97	-5.05	107.5	20.19	161	-5.21	214.5	16.68	268	-5.21	321.5	14.64	375	-5.2	428.5	13.42	482	-5.19	535.5	12.59	589	-5.18	642.5	12.04	696	-5.18			0.474	22.92
	-0.137	-1.03	-0.263	-0.2484	-0.263	-0.2342	-0.263	-0.2241	-0.263	-0.216			247.4	0.55642	0.53049			0.476	22.89	53.98	-5.05	107.5	20.16	161	-5.2	214.5	16.65	268	-5.2	321.5	14.61	375	-5.19	428.5	13.39	482	-5.19	535.5	12.57	589	-5.18	642.5	12.02	696	-5.17			0.476	22.89
	-0.138	-1.03	-0.262	-0.2475	-0.262	-0.2335	-0.262	-0.2233	-0.262	-0.2154			247.6	0.56276	0.53613			0.478	22.86	53.98	-5.04	107.5	20.13	161	-5.2	214.5	16.62	268	-5.19	321.5	14.59	375	-5.19	428.5	13.37	482	-5.18	535.5	12.55	589	-5.17	642.5	12	696	-5.17			0.478	22.86
	-0.139	-1.03	-0.261	-0.2466	-0.261	-0.2326	-0.261	-0.2226	-0.261	-0.2147			247.8	0.56834	0.54156			0.48	22.84	53.98	-5.03	107.5	20.1	161	-5.19	214.5	16.6	268	-5.19	321.5	14.56	375	-5.18	428.5	13.34	482	-5.17	535.5	12.53	589	-5.17	642.5	11.98	696	-5.16			0.48	22.84
	-0.14	-1.03	-0.26	-0.2456	-0.26	-0.2318	-0.26	-0.2218	-0.26	-0.2139			248	0.57305	0.54731			0.482	22.81	53.98	-5.03	107.5	20.07	161	-5.19	214.5	16.57	268	-5.18	321.5	14.53	375	-5.17	428.5	13.32	482	-5.17	535.5	12.51	589	-5.16	642.5	11.96	696	-5.15			0.482	22.81
	-0.141	-1.02	-0.259	-0.2448	-0.259	-0.2311	-0.259	-0.2211	-0.259	-0.2133			248.2	0.57847	0.5533			0.484	22.78	53.98	-5.02	107.5	20.05	161	-5.18	214.5	16.54	268	-5.18	321.5	14.51	375	-5.17	428.5	13.3	482	-5.17	535.5	12.48	589	-5.16	642.5	11.93	696	-5.15			0.484	22.78
	-0.142	-1.02	-0.258	-0.2438	-0.258	-0.2301	-0.258	-0.2205	-0.258	-0.2125			248.4	0.58258	0.55951			0.486	22.75	53.99	-5.02	107.5	20.02	161	-5.17	214.5	16.51	268	-5.17	321.5	14.48	375	-5.17	428.5	13.27	482	-5.16	535.5	12.46	589	-5.15	642.5	11.91	696	-5.15			0.486	22.75
	-0.143	-1.02	-0.257	-0.2429	-0.257	-0.2294	-0.257	-0.2197	-0.257	-0.2117			248.6	0.58436	0.56504			0.488	22.73	53.99	-5.01	107.5	19.99	161	-5.17	214.5	16.48	268	-5.17	321.5	14.46	375	-5.16	428.5	13.25	482	-5.15	535.5	12.44	589	-5.15	642.5	11.89	696	-5.14			0.488	22.73
	-0.144	-1.02	-0.256	-0.242	-0.256	-0.2284	-0.256	-0.219	-0.256	-0.211			248.8	0.58994	0.57117			0.49	22.7	53.99	-5	107.5	19.96	161	-5.16	214.5	16.45	268	-5.16	321.5	14.43	375	-5.15	428.5	13.23	482	-5.15	535.5	12.42	589	-5.14	642.5	11.87	696	-5.13			0.49	22.7
	-0.145	-1.02	-0.255	-0.2412	-0.255	-0.2276	-0.255	-0.2182	-0.255	-0.2104			249	0.597	0.57716			0.492	22.67	53.99	-5	107.5	19.93	161	-5.16	214.5	16.43	268	-5.16	321.5	14.41	375	-5.15	428.5	13.2	482	-5.14	535.5	12.4	589	-5.14	642.5	11.85	696	-5.13			0.492	22.67
	-0.146	-1.02	-0.254	-0.2402	-0.254	-0.2269	-0.254	-0.2174	-0.254	-0.2096			249.2	0.60343	0.58312			0.494	22.64	53.99	-4.99	107.5	19.9	161	-5.15	214.5	16.4	268	-5.15	321.5	14.38	375	-5.14	428.5	13.18	482	-5.14	535.5	12.38	589	-5.13	642.5	11.83	696	-5.13			0.494	22.64
	-0.147	-1.02	-0.253	-0.2394	-0.253	-0.2261	-0.253	-0.2167	-0.253	-0.209			249.4	0.61074	0.58883			0.496	22.62	54	-4.99	107.5	19.87	161	-5.15	214.5	16.37	268	-5.15	321.5	14.36	375	-5.14	428.5	13.16	482	-5.13	535.5	12.35	589	-5.13	642.5	11.81	696	-5.12			0.496	22.62
	-0.148	-1.01	-0.252	-0.2384	-0.252	-0.2253	-0.252	-0.2158	-0.252	-0.2082			249.6	0.62015	0.59469			0.498	22.59	54	-4.98	107.5	19.84	161	-5.14	214.5	16.34	268	-5.14	321.5	14.33	375	-5.13	428.5	13.13	482	-5.13	535.5	12.33	589	-5.12	642.5	11.79	696	-5.11			0.498	22.59
	-0.149	-1.01	-0.251	-0.2375	-0.251	-0.2246	-0.251	-0.2151	-0.251	-0.2074			249.8	0.6262	0.6003			0.5	22.56	54	-4.98	107.5	19.82	161	-5.14	214.5	16.32	268	-5.13	321.5	14.31	375	-5.13	428.5	13.11	482	-5.12	535.5	12.31	589	-5.12	642.5	11.77	696	-5.11			0.5	22.56
	-0.15	-1.01	-0.25	-0.2366	-0.25	-0.2238	-0.25	-0.2144	-0.25	-0.2066			250	0.63173	0.60564			0.502	22.53	54	-4.97	107.5	19.79	161	-5.13	214.5	16.29	268	-5.13	321.5	14.28	375	-5.12	428.5	13.09	482	-5.12	535.5	12.29	589	-5.11	642.5	11.75	696	-5.11			0.502	22.53
	-0.151	-1.01	-0.249	-0.2357	-0.249	-0.2229	-0.249	-0.2135	-0.249	-0.206			250.2	0.63745	0.6108			0.504	22.51	54	-4.97	107.5	19.76	161	-5.13	214.5	16.26	268	-5.13	321.5	14.26	375	-5.12	428.5	13.06	482	-5.11	535.5	12.27	589	-5.11	642.5	11.73	696	-5.1			0.504	22.51
	-0.152	-1.01	-0.248	-0.2349	-0.248	-0.2222	-0.248	-0.2127	-0.248	-0.205			250.4	0.64303	0.61611			0.506	22.48	54.01	-4.96	107.5	19.73	161	-5.12	214.5	16.23	268	-5.12	321.5	14.23	375	-5.11	428.5	13.04	482	-5.11	535.5	12.25	589	-5.1	642.5	11.71	696	-5.1			0.506	22.48
	-0.153	-1.01	-0.247	-0.234	-0.247	-0.2214	-0.247	-0.2118	-0.247	-0.2045			250.6	0.64893	0.62128			0.508	22.46	54.01	-4.96	107.5	19.7	161	-5.11	214.5	16.21	268	-5.11	321.5	14.21	375	-5.11	428.5	13.02	482	-5.1	535.5	12.23	589	-5.1	642.5	11.7	696	-5.09			0.508	22.46
	-0.154	-1.01	-0.246	-0.233	-0.246	-0.2207	-0.246	-0.2112	-0.246	-0.2038			250.8	0.65476	0.62664			0.51	22.43	54.01	-4.95	107.5	19.68	161	-5.11	214.5	16.18	268	-5.11	321.5	14.18	375	-5.1	428.5	13	482	-5.1	535.5	12.21	589	-5.09	642.5	11.68	696	-5.09			0.51	22.43
	-0.155	-1.01	-0.245	-0.2321	-0.245	-0.2199	-0.245	-0.2105	-0.245	-0.2029			251	0.6616	0.63259			0.512	22.4	54.01	-4.94	107.5	19.65	161	-5.1	214.5	16.15	268	-5.1	321.5	14.16	375	-5.1	428.5	12.98	482	-5.09	535.5	12.19	589	-5.09	642.5	11.66	696	-5.08			0.512	22.4
	-0.156	-1	-0.244	-0.2314	-0.244	-0.219	-0.244	-0.2098	-0.244	-0.2023			251.2	0.66802	0.63858			0.514	22.37	54.01	-4.94	107.5	19.62	161	-5.1	214.5	16.13	268	-5.1	321.5	14.14	375	-5.09	428.5	12.95	482	-5.09	535.5	12.17	589	-5.08	642.5	11.64	696	-5.08			0.514	22.37
	-0.157	-1	-0.243	-0.2303	-0.243	-0.2181	-0.243	-0.2089	-0.243	-0.2015			251.4	0.67521	0.64485			0.516	22.35	54.02	-4.93	107.5	19.59	161	-5.09	214.5	16.1	268	-5.09	321.5	14.11	375	-5.09	428.5	12.93	482	-5.08	535.5	12.15	589	-5.08	642.5	11.62	696	-5.07			0.516	22.35
	-0.158	-1	-0.242	-0.2295	-0.242	-0.2173	-0.242	-0.2082	-0.242	-0.2007			251.6	0.68164	0.65094			0.518	22.32	54.02	-4.93	107.5	19.56	161	-5.09	214.5	16.07	268	-5.09	321.5	14.09	375	-5.08	428.5	12.91	482	-5.08	535.5	12.13	589	-5.07	642.5	11.6	696	-5.07			0.518	22.32
	-0.159	-1	-0.241	-0.2285	-0.241	-0.2167	-0.241	-0.2074	-0.241	-0.1999			251.8	0.68881	0.65691			0.52	22.3	54.02	-4.92	107.5	19.54	161	-5.08	214.5	16.05	268	-5.08	321.5	14.06	375	-5.08	428.5	12.89	482	-5.07	535.5	12.11	589	-5.07	642.5	11.58	696	-5.06			0.52	22.3
	-0.16	-1	-0.24	-0.2277	-0.24	-0.2158	-0.24	-0.2066	-0.24	-0.1992			252	0.69462	0.6618			0.522	22.27	54.02	-4.92	107.5	19.51	161	-5.08	214.5	16.02	268	-5.08	321.5	14.04	375	-5.07	428.5	12.87	482	-5.07	535.5	12.09	589	-5.06	642.5	11.56	696	-5.06			0.522	22.27
	-0.161	-0.999	-0.239	-0.2268	-0.239	-0.2149	-0.239	-0.2058	-0.239	-0.1983			252.2	0.70034	0.66736			0.524	22.24	54.02	-4.91	107.5	19.48	161	-5.07	214.5	15.99	268	-5.07	321.5	14.02	375	-5.07	428.5	12.84	482	-5.06	535.5	12.07	589	-5.06	642.5	11.54	696	-5.05			0.524	22.24
	-0.162	-0.998	-0.238	-0.226	-0.238	-0.214	-0.238	-0.2051	-0.238	-0.1977			252.4	0.70641	0.67348			0.526	22.22	54.03	-4.9	107.5	19.45	161	-5.07	214.5	15.97	268	-5.07	321.5	13.99	375	-5.06	428.5	12.82	482	-5.06	535.5	12.05	589	-5.05	642.5	11.52	696	-5.05			0.526	22.22
	-0.163	-0.9971	-0.237	-0.2251	-0.237	-0.2132	-0.237	-0.2043	-0.237	-0.1969			252.6	0.71248	0.67956			0.528	22.19	54.03	-4.9	107.5	19.43	161	-5.06	214.5	15.94	268	-5.06	321.5	13.97	375	-5.06	428.5	12.8	482	-5.05	535.5	12.03	589	-5.05	642.5	11.51	696	-5.04			0.528	22.19
	-0.164	-0.9959	-0.236	-0.2242	-0.236	-0.2124	-0.236	-0.2034	-0.236	-0.1963			252.8	0.71832	0.68555			0.53	22.16	54.03	-4.9	107.5	19.4	161	-5.05	214.5	15.92	268	-5.06	321.5	13.95	375	-5.05	428.5	12.78	482	-5.05	535.5	12.01	589	-5.05	642.5	11.49	696	-5.04			0.53	22.16
	-0.165	-0.9949	-0.235	-0.2235	-0.235	-0.2115	-0.235	-0.2027	-0.235	-0.1956			253	0.72462	0.69249			0.532	22.14	54.03	-4.89	107.5	19.37	161	-5.05	214.5	15.89	268	-5.05	321.5	13.92	375	-5.05	428.5	12.76	482	-5.05	535.5	11.99	589	-5.04	642.5	11.47	696	-5.03			0.532	22.14
	-0.166	-0.9941	-0.234	-0.2226	-0.234	-0.2107	-0.234	-0.2018	-0.234	-0.1947			253.2	0.73112	0.69847			0.534	22.11	54.03	-4.88	107.5	19.34	161	-5.05	214.5	15.86	268	-5.05	321.5	13.9	375	-5.04	428.5	12.74	482	-5.04	535.5	11.97	589	-5.04	642.5	11.45	696	-5.03			0.534	22.11
	-0.167	-0.9931	-0.233	-0.2218	-0.233	-0.21	-0.233	-0.2009	-0.233	-0.194			253.4	0.73739	0.7036			0.536	22.09	54.04	-4.88	107.5	19.32	161	-5.04	214.5	15.84	268	-5.04	321.5	13.88	375	-5.04	428.5	12.72	482	-5.04	535.5	11.95	589	-5.03	642.5	11.43	696	-5.02			0.536	22.09
	-0.168	-0.992	-0.232	-0.221	-0.232	-0.2093	-0.232	-0.2004	-0.232	-0.1933			253.6	0.74399	0.70936			0.538	22.06	54.04	-4.87	107.5	19.29	161	-5.04	214.5	15.81	268	-5.04	321.5	13.85	375	-5.03	428.5	12.7	482	-5.03	535.5	11.93	589	-5.03	642.5	11.41	696	-5.02			0.538	22.06
	-0.169	-0.9912	-0.231	-0.22	-0.231	-0.2083	-0.231	-0.1995	-0.231	-0.1927			253.8	0.75077	0.7147			0.54	22.03	54.04	-4.87	107.5	19.26	161	-5.03	214.5	15.79	268	-5.03	321.5	13.83	375	-5.03	428.5	12.68	482	-5.03	535.5	11.91	589	-5.02	642.5	11.4	696	-5.02			0.54	22.03
	-0.17	-0.9901	-0.23	-0.2192	-0.23	-0.2076	-0.23	-0.1988	-0.23	-0.1919			254	0.75709	0.71876			0.542	22.01	54.04	-4.86	107.5	19.24	161	-5.03	214.5	15.76	268	-5.03	321.5	13.81	375	-5.02	428.5	12.66	482	-5.02	535.5	11.89	589	-5.02	642.5	11.38	696	-5.01			0.542	22.01
	-0.171	-0.9893	-0.229	-0.2183	-0.229	-0.2067	-0.229	-0.1981	-0.229	-0.1911			254.2	0.76353	0.72541			0.544	21.98	54.04	-4.86	107.5	19.21	161	-5.02	214.5	15.74	268	-5.02	321.5	13.79	375	-5.02	428.5	12.64	482	-5.02	535.5	11.87	589	-5.01	642.5	11.36	696	-5			0.544	21.98
	-0.172	-0.9884	-0.228	-0.2174	-0.228	-0.2058	-0.228	-0.1972	-0.228	-0.1903			254.4	0.77046	0.73191			0.546	21.96	54.05	-4.85	107.5	19.18	161	-5.02	214.5	15.71	268	-5.02	321.5	13.76	375	-5.02	428.5	12.62	482	-5.01	535.5	11.85	589	-5.01	642.5	11.34	696	-5			0.546	21.96
	-0.173	-0.9874	-0.227	-0.2167	-0.227	-0.2051	-0.227	-0.1966	-0.227	-0.1897			254.6	0.77726	0.73828			0.548	21.93	54.05	-4.85	107.5	19.16	161	-5.01	214.5	15.69	268	-5.01	321.5	13.74	375	-5.01	428.5	12.6	482	-5.01	535.5	11.83	589	-5	642.5	11.32	696	-5			0.548	21.93
	-0.174	-0.9862	-0.226	-0.2157	-0.226	-0.2043	-0.226	-0.1957	-0.226	-0.1888			254.8	0.78334	0.74573			0.55	21.9	54.05	-4.84	107.5	19.13	161	-5	214.5	15.66	268	-5.01	321.5	13.72	375	-5	428.5	12.58	482	-5	535.5	11.82	589	-5	642.5	11.31	696	-4.99			0.55	21.9
	-0.175	-0.9854	-0.225	-0.2149	-0.225	-0.2035	-0.225	-0.1951	-0.225	-0.1881			255	0.78979	0.75255			0.552	21.88	54.05	-4.84	107.6	19.1	161.1	-5	214.6	15.64	268.1	-5	321.6	13.7	375.1	-5	428.6	12.55	482.1	-5	535.6	11.8	589.1	-4.99	642.6	11.29	696.1	-4.99			0.552	21.88
	-0.176	-0.9847	-0.224	-0.214	-0.224	-0.2027	-0.224	-0.1942	-0.224	-0.1874			255.2	0.79611	0.75575			0.554	21.85	54.05	-4.83	107.6	19.08	161.1	-5	214.6	15.61	268.1	-5	321.6	13.67	375.1	-5	428.6	12.53	482.1	-4.99	535.6	11.78	589.1	-4.99	642.6	11.27	696.1	-4.98			0.554	21.85
	-0.177	-0.9836	-0.223	-0.213	-0.223	-0.2018	-0.223	-0.1934	-0.223	-0.1865			255.4	0.80184	0.76154			0.556	21.83	54.06	-4.83	107.6	19.05	161.1	-4.99	214.6	15.59	268.1	-4.99	321.6	13.65	375.1	-4.99	428.6	12.51	482.1	-4.99	535.6	11.76	589.1	-4.98	642.6	11.25	696.1	-4.98			0.556	21.83
	-0.178	-0.9827	-0.222	-0.2122	-0.222	-0.2008	-0.222	-0.1927	-0.222	-0.1857			255.6	0.80798	0.76758			0.558	21.8	54.06	-4.82	107.6	19.02	161.1	-4.98	214.6	15.56	268.1	-4.99	321.6	13.63	375.1	-4.99	428.6	12.49	482.1	-4.98	535.6	11.74	589.1	-4.98	642.6	11.24	696.1	-4.97			0.558	21.8
	-0.179	-0.9819	-0.221	-0.2114	-0.221	-0.2001	-0.221	-0.192	-0.221	-0.185			255.8	0.81431	0.77294			0.56	21.77	54.06	-4.82	107.6	19	161.1	-4.98	214.6	15.54	268.1	-4.98	321.6	13.61	375.1	-4.98	428.6	12.47	482.1	-4.98	535.6	11.72	589.1	-4.97	642.6	11.22	696.1	-4.97			0.56	21.77
	-0.18	-0.9812	-0.22	-0.2105	-0.22	-0.1993	-0.22	-0.1912	-0.22	-0.1842			256	0.82103	0.78037			0.562	21.75	54.06	-4.81	107.6	18.97	161.1	-4.98	214.6	15.51	268.1	-4.98	321.6	13.58	375.1	-4.98	428.6	12.45	482.1	-4.97	535.6	11.7	589.1	-4.97	642.6	11.2	696.1	-4.96			0.562	21.75
	-0.181	-0.9803	-0.219	-0.2097	-0.219	-0.1985	-0.219	-0.1905	-0.219	-0.1836			256.2	0.82857	0.78919			0.564	21.72	54.06	-4.81	107.6	18.95	161.1	-4.97	214.6	15.49	268.1	-4.98	321.6	13.56	375.1	-4.97	428.6	12.43	482.1	-4.97	535.6	11.69	589.1	-4.96	642.6	11.19	696.1	-4.96			0.564	21.72
	-0.182	-0.9795	-0.218	-0.2087	-0.218	-0.1977	-0.218	-0.1897	-0.218	-0.1828			256.4	0.83547	0.79549			0.566	21.7	54.07	-4.8	107.6	18.92	161.1	-4.96	214.6	15.46	268.1	-4.97	321.6	13.54	375.1	-4.97	428.6	12.41	482.1	-4.96	535.6	11.67	589.1	-4.96	642.6	11.17	696.1	-4.96			0.566	21.7
	-0.183	-0.9788	-0.217	-0.2079	-0.217	-0.197	-0.217	-0.1889	-0.217	-0.182			256.6	0.84211	0.80148			0.568	21.67	54.07	-4.8	107.6	18.89	161.1	-4.96	214.6	15.44	268.1	-4.96	321.6	13.52	375.1	-4.96	428.6	12.39	482.1	-4.96	535.6	11.65	589.1	-4.96	642.6	11.15	696.1	-4.95			0.568	21.67
	-0.184	-0.9779	-0.216	-0.207	-0.216	-0.1963	-0.216	-0.1882	-0.216	-0.1813			256.8	0.84884	0.808			0.57	21.65	54.07	-4.79	107.6	18.87	161.1	-4.95	214.6	15.41	268.1	-4.96	321.6	13.5	375.1	-4.96	428.6	12.38	482.1	-4.96	535.6	11.63	589.1	-4.95	642.6	11.13	696.1	-4.95			0.57	21.65
	-0.185	-0.9772	-0.215	-0.2061	-0.215	-0.1952	-0.215	-0.1875	-0.215	-0.1805			257	0.85535	0.814			0.572	21.62	54.07	-4.79	107.6	18.84	161.1	-4.95	214.6	15.39	268.1	-4.96	321.6	13.48	375.1	-4.95	428.6	12.35	482.1	-4.95	535.6	11.61	589.1	-4.95	642.6	11.12	696.1	-4.94			0.572	21.62
	-0.186	-0.9767	-0.214	-0.2052	-0.214	-0.1946	-0.214	-0.1866	-0.214	-0.1797			257.2	0.86083	0.81982			0.574	21.6	54.07	-4.78	107.6	18.81	161.1	-4.94	214.6	15.37	268.1	-4.95	321.6	13.46	375.1	-4.95	428.6	12.34	482.1	-4.95	535.6	11.6	589.1	-4.94	642.6	11.1	696.1	-4.94			0.574	21.6
	-0.187	-0.976	-0.213	-0.2044	-0.213	-0.1938	-0.213	-0.1857	-0.213	-0.1788			257.4	0.86721	0.82584			0.576	21.57	54.08	-4.78	107.6	18.79	161.1	-4.94	214.6	15.34	268.1	-4.95	321.6	13.43	375.1	-4.94	428.6	12.32	482.1	-4.94	535.6	11.58	589.1	-4.94	642.6	11.08	696.1	-4.93			0.576	21.57
	-0.188	-0.9755	-0.212	-0.2034	-0.212	-0.193	-0.212	-0.1849	-0.212	-0.1781			257.6	0.87321	0.83167			0.578	21.55	54.08	-4.77	107.6	18.76	161.1	-4.94	214.6	15.32	268.1	-4.94	321.6	13.41	375.1	-4.94	428.6	12.3	482.1	-4.94	535.6	11.56	589.1	-4.93	642.6	11.07	696.1	-4.93			0.578	21.55
	-0.189	-0.9748	-0.211	-0.2026	-0.211	-0.1923	-0.211	-0.1842	-0.211	-0.1773			257.8	0.8794	0.83747			0.58	21.52	54.08	-4.77	107.6	18.74	161.1	-4.93	214.6	15.29	268.1	-4.94	321.6	13.39	375.1	-4.94	428.6	12.28	482.1	-4.93	535.6	11.54	589.1	-4.93	642.6	11.05	696.1	-4.92			0.58	21.52
	-0.19	-0.9742	-0.21	-0.2017	-0.21	-0.1913	-0.21	-0.1835	-0.21	-0.1765			258	0.8851	0.84281			0.582	21.49	54.08	-4.76	107.6	18.71	161.1	-4.93	214.6	15.27	268.1	-4.93	321.6	13.37	375.1	-4.93	428.6	12.26	482.1	-4.93	535.6	11.53	589.1	-4.92	642.6	11.03	696.1	-4.92			0.582	21.49
	-0.191	-0.9737	-0.209	-0.2008	-0.209	-0.1907	-0.209	-0.1826	-0.209	-0.1758			258.2	0.89124	0.84829			0.584	21.47	54.08	-4.76	107.6	18.69	161.1	-4.92	214.6	15.25	268.1	-4.93	321.6	13.35	375.1	-4.93	428.6	12.24	482.1	-4.92	535.6	11.51	589.1	-4.92	642.6	11.02	696.1	-4.92			0.584	21.47
	-0.192	-0.9732	-0.208	-0.2	-0.208	-0.1899	-0.208	-0.1818	-0.208	-0.1749			258.4	0.89689	0.8538			0.586	21.45	54.09	-4.75	107.6	18.66	161.1	-4.92	214.6	15.22	268.1	-4.92	321.6	13.33	375.1	-4.92	428.6	12.22	482.1	-4.92	535.6	11.49	589.1	-4.92	642.6	11	696.1	-4.91			0.586	21.45
	-0.193	-0.9726	-0.207	-0.1991	-0.207	-0.1889	-0.207	-0.1809	-0.207	-0.1741			258.6	0.90269	0.8593			0.588	21.42	54.09	-4.75	107.6	18.63	161.1	-4.91	214.6	15.2	268.1	-4.92	321.6	13.31	375.1	-4.92	428.6	12.2	482.1	-4.92	535.6	11.47	589.1	-4.91	642.6	10.98	696.1	-4.91			0.588	21.42
	-0.194	-0.972	-0.206	-0.1983	-0.206	-0.1882	-0.206	-0.1803	-0.206	-0.1733			258.8	0.90845	0.8646			0.59	21.4	54.09	-4.74	107.6	18.61	161.1	-4.91	214.6	15.18	268.1	-4.91	321.6	13.29	375.1	-4.91	428.6	12.18	482.1	-4.91	535.6	11.46	589.1	-4.91	642.6	10.97	696.1	-4.9			0.59	21.4
	-0.195	-0.9717	-0.205	-0.1972	-0.205	-0.1872	-0.205	-0.1792	-0.205	-0.1724			259	0.9146	0.87105			0.592	21.37	54.09	-4.74	107.6	18.58	161.1	-4.9	214.6	15.15	268.1	-4.91	321.6	13.27	375.1	-4.91	428.6	12.16	482.1	-4.91	535.6	11.44	589.1	-4.9	642.6	10.95	696.1	-4.9			0.592	21.37
	-0.196	-0.9711	-0.204	-0.1964	-0.204	-0.1864	-0.204	-0.1784	-0.204	-0.1715			259.2	0.92028	0.87708			0.594	21.35	54.09	-4.73	107.6	18.56	161.1	-4.9	214.6	15.13	268.1	-4.9	321.6	13.25	375.1	-4.9	428.6	12.15	482.1	-4.9	535.6	11.42	589.1	-4.9	642.6	10.93	696.1	-4.89			0.594	21.35
	-0.197	-0.9706	-0.203	-0.1957	-0.203	-0.1856	-0.203	-0.1777	-0.203	-0.1708			259.4	0.92676	0.88348			0.596	21.32	54.1	-4.73	107.6	18.53	161.1	-4.89	214.6	15.11	268.1	-4.9	321.6	13.23	375.1	-4.9	428.6	12.13	482.1	-4.9	535.6	11.4	589.1	-4.89	642.6	10.92	696.1	-4.89			0.596	21.32
	-0.198	-0.9703	-0.202	-0.1947	-0.202	-0.1848	-0.202	-0.1768	-0.202	-0.17			259.6	0.93235	0.88957			0.598	21.3	54.1	-4.72	107.6	18.51	161.1	-4.89	214.6	15.08	268.1	-4.9	321.6	13.2	375.1	-4.89	428.6	12.11	482.1	-4.89	535.6	11.39	589.1	-4.89	642.6	10.9	696.1	-4.88			0.598	21.3
	-0.199	-0.9699	-0.201	-0.1938	-0.201	-0.1838	-0.201	-0.176	-0.201	-0.1691			259.8	0.9369	0.89472			0.6	21.27	54.1	-4.72	107.6	18.48	161.1	-4.88	214.6	15.06	268.1	-4.89	321.6	13.18	375.1	-4.89	428.6	12.09	482.1	-4.89	535.6	11.37	589.1	-4.88	642.6	10.89	696.1	-4.88			0.6	21.27
	-0.2	-0.9696	-0.2	-0.193	-0.2	-0.183	-0.2	-0.1752	-0.2	-0.1684			260	0.94319	0.89824			0.602	21.25	54.1	-4.71	107.6	18.46	161.1	-4.88	214.6	15.04	268.1	-4.88	321.6	13.16	375.1	-4.88	428.6	12.07	482.1	-4.88	535.6	11.35	589.1	-4.88	642.6	10.87	696.1	-4.88			0.602	21.25
	-0.201	-0.9693	-0.199	-0.1921	-0.199	-0.1822	-0.199	-0.1742	-0.199	-0.1676			260.2	0.94893	0.90026			0.604	21.22	54.1	-4.71	107.6	18.43	161.1	-4.87	214.6	15.01	268.1	-4.88	321.6	13.14	375.1	-4.88	428.6	12.05	482.1	-4.88	535.6	11.34	589.1	-4.88	642.6	10.86	696.1	-4.87			0.604	21.22
	-0.202	-0.9689	-0.198	-0.1914	-0.198	-0.1814	-0.198	-0.1735	-0.198	-0.1668			260.4	0.95377	0.90395			0.606	21.2	54.11	-4.7	107.6	18.41	161.1	-4.87	214.6	14.99	268.1	-4.88	321.6	13.12	375.1	-4.88	428.6	12.04	482.1	-4.88	535.6	11.32	589.1	-4.87	642.6	10.84	696.1	-4.87			0.606	21.2
	-0.203	-0.9688	-0.197	-0.1904	-0.197	-0.1805	-0.197	-0.1726	-0.197	-0.1659			260.6	0.95933	0.90766			0.608	21.17	54.11	-4.7	107.6	18.38	161.1	-4.86	214.6	14.97	268.1	-4.87	321.6	13.1	375.1	-4.87	428.6	12.02	482.1	-4.87	535.6	11.3	589.1	-4.87	642.6	10.82	696.1	-4.86			0.608	21.17
	-0.204	-0.9685	-0.196	-0.1895	-0.196	-0.1794	-0.196	-0.1719	-0.196	-0.165			260.8	0.96553	0.91172			0.61	21.15	54.11	-4.69	107.6	18.36	161.1	-4.86	214.6	14.95	268.1	-4.87	321.6	13.08	375.1	-4.87	428.6	12	482.1	-4.87	535.6	11.29	589.1	-4.86	642.6	10.81	696.1	-4.86			0.61	21.15
	-0.205	-0.9684	-0.195	-0.1887	-0.195	-0.1788	-0.195	-0.171	-0.195	-0.1643			261	0.9704	0.91694			0.612	21.13	54.11	-4.69	107.6	18.33	161.1	-4.85	214.6	14.92	268.1	-4.86	321.6	13.06	375.1	-4.86	428.6	11.98	482.1	-4.86	535.6	11.27	589.1	-4.86	642.6	10.79	696.1	-4.85			0.612	21.13
	-0.206	-0.9682	-0.194	-0.1876	-0.194	-0.178	-0.194	-0.1702	-0.194	-0.1635			261.2	0.9754	0.92389			0.614	21.1	54.11	-4.68	107.6	18.31	161.1	-4.85	214.6	14.9	268.1	-4.86	321.6	13.04	375.1	-4.86	428.6	11.97	482.1	-4.86	535.6	11.25	589.1	-4.85	642.6	10.78	696.1	-4.85			0.614	21.1
	-0.207	-0.968	-0.193	-0.1869	-0.193	-0.177	-0.193	-0.1693	-0.193	-0.1625			261.4	0.97978	0.92824			0.616	21.08	54.12	-4.68	107.6	18.28	161.1	-4.85	214.6	14.88	268.1	-4.85	321.6	13.02	375.1	-4.85	428.6	11.95	482.1	-4.85	535.6	11.24	589.1	-4.85	642.6	10.76	696.1	-4.85			0.616	21.08
	-0.208	-0.9679	-0.192	-0.1859	-0.192	-0.1762	-0.192	-0.1684	-0.192	-0.1618			261.6	0.98454	0.93244			0.618	21.05	54.12	-4.67	107.6	18.26	161.1	-4.84	214.6	14.86	268.1	-4.85	321.6	13	375.1	-4.85	428.6	11.93	482.1	-4.85	535.6	11.22	589.1	-4.85	642.6	10.75	696.1	-4.84			0.618	21.05
	-0.209	-0.9678	-0.191	-0.185	-0.191	-0.1753	-0.191	-0.1677	-0.191	-0.1609			261.8	0.98925	0.93699			0.62	21.03	54.12	-4.67	107.6	18.23	161.1	-4.84	214.6	14.83	268.1	-4.85	321.6	12.99	375.1	-4.85	428.6	11.91	482.1	-4.85	535.6	11.21	589.1	-4.84	642.6	10.73	696.1	-4.84			0.62	21.03
	-0.21	-0.9676	-0.19	-0.184	-0.19	-0.1744	-0.19	-0.1667	-0.19	-0.1601			262	0.99325	0.94143			0.622	21	54.12	-4.67	107.6	18.21	161.1	-4.83	214.6	14.81	268.1	-4.84	321.6	12.97	375.1	-4.84	428.6	11.89	482.1	-4.84	535.6	11.19	589.1	-4.84	642.6	10.72	696.1	-4.83			0.622	21
	-0.211	-0.9673	-0.189	-0.1832	-0.189	-0.1735	-0.189	-0.1659	-0.189	-0.1592			262.2	0.99733	0.94532			0.624	20.98	54.12	-4.66	107.6	18.19	161.1	-4.83	214.6	14.79	268.1	-4.84	321.6	12.95	375.1	-4.84	428.6	11.88	482.1	-4.84	535.6	11.17	589.1	-4.83	642.6	10.7	696.1	-4.83			0.624	20.98
	-0.212	-0.9675	-0.188	-0.1822	-0.188	-0.1727	-0.188	-0.1649	-0.188	-0.1584			262.4	1.00154	0.94917			0.626	20.96	54.13	-4.66	107.6	18.16	161.1	-4.82	214.6	14.77	268.1	-4.83	321.6	12.93	375.1	-4.83	428.6	11.86	482.1	-4.83	535.6	11.16	589.1	-4.83	642.6	10.69	696.1	-4.83			0.626	20.96
	-0.213	-0.9674	-0.187	-0.1814	-0.187	-0.1718	-0.187	-0.1642	-0.187	-0.1576			262.6	1.00546	0.95293			0.628	20.93	54.13	-4.65	107.6	18.14	161.1	-4.82	214.6	14.75	268.1	-4.83	321.6	12.91	375.1	-4.83	428.6	11.84	482.1	-4.83	535.6	11.14	589.1	-4.83	642.6	10.67	696.1	-4.82			0.628	20.93
	-0.214	-0.9675	-0.186	-0.1805	-0.186	-0.1708	-0.186	-0.1633	-0.186	-0.1567			262.8	1.00906	0.95749			0.63	20.91	54.13	-4.65	107.6	18.11	161.1	-4.81	214.6	14.72	268.1	-4.82	321.6	12.89	375.1	-4.82	428.6	11.82	482.1	-4.82	535.6	11.12	589.1	-4.82	642.6	10.66	696.1	-4.82			0.63	20.91
	-0.215	-0.9677	-0.185	-0.1795	-0.185	-0.1699	-0.185	-0.1624	-0.185	-0.1558			263	1.01098	0.96068			0.632	20.89	54.13	-4.64	107.6	18.09	161.1	-4.81	214.6	14.7	268.1	-4.82	321.6	12.87	375.1	-4.82	428.6	11.81	482.1	-4.82	535.6	11.11	589.1	-4.82	642.6	10.64	696.1	-4.81			0.632	20.89
	-0.216	-0.9675	-0.184	-0.1786	-0.184	-0.169	-0.184	-0.1617	-0.184	-0.155			263.2	1.01526	0.96273			0.634	20.86	54.13	-4.64	107.6	18.06	161.1	-4.8	214.6	14.68	268.1	-4.81	321.6	12.85	375.1	-4.82	428.6	11.79	482.1	-4.81	535.6	11.09	589.1	-4.81	642.6	10.63	696.1	-4.81			0.634	20.86
	-0.217	-0.9676	-0.183	-0.1776	-0.183	-0.1681	-0.183	-0.1607	-0.183	-0.1542			263.4	1.01961	0.96651			0.636	20.84	54.14	-4.63	107.6	18.04	161.1	-4.8	214.6	14.66	268.1	-4.81	321.6	12.83	375.1	-4.81	428.6	11.77	482.1	-4.81	535.6	11.08	589.1	-4.81	642.6	10.61	696.1	-4.81			0.636	20.84
	-0.218	-0.9677	-0.182	-0.1766	-0.182	-0.1673	-0.182	-0.1597	-0.182	-0.1532			263.6	1.02344	0.96984			0.638	20.81	54.14	-4.63	107.6	18.02	161.1	-4.79	214.6	14.64	268.1	-4.81	321.6	12.81	375.1	-4.81	428.6	11.76	482.1	-4.81	535.6	11.06	589.1	-4.81	642.6	10.6	696.1	-4.8			0.638	20.81
	-0.219	-0.9678	-0.181	-0.1758	-0.181	-0.1663	-0.181	-0.1589	-0.181	-0.1525			263.8	1.0275	0.97233			0.64	20.79	54.14	-4.62	107.6	17.99	161.1	-4.79	214.6	14.61	268.1	-4.8	321.6	12.79	375.1	-4.8	428.6	11.74	482.1	-4.8	535.6	11.05	589.1	-4.8	642.6	10.58	696.1	-4.8			0.64	20.79
	-0.22	-0.9682	-0.18	-0.1748	-0.18	-0.1654	-0.18	-0.158	-0.18	-0.1515			264	1.03291	0.97563			0.642	20.76	54.14	-4.62	107.6	17.97	161.1	-4.79	214.6	14.59	268.1	-4.8	321.6	12.77	375.1	-4.8	428.6	11.72	482.1	-4.8	535.6	11.03	589.1	-4.8	642.6	10.57	696.1	-4.79			0.642	20.76
	-0.221	-0.9683	-0.179	-0.1737	-0.179	-0.1646	-0.179	-0.1572	-0.179	-0.1505			264.2	1.03579	0.98029			0.644	20.74	54.14	-4.62	107.6	17.94	161.1	-4.78	214.6	14.57	268.1	-4.79	321.6	12.76	375.1	-4.79	428.6	11.7	482.1	-4.79	535.6	11.01	589.1	-4.79	642.6	10.55	696.1	-4.79			0.644	20.74
	-0.222	-0.9686	-0.178	-0.1728	-0.178	-0.1635	-0.178	-0.1562	-0.178	-0.1497			264.4	1.03824	0.98275			0.646	20.72	54.15	-4.61	107.6	17.92	161.1	-4.78	214.6	14.55	268.1	-4.79	321.6	12.74	375.1	-4.79	428.6	11.69	482.1	-4.79	535.6	11	589.1	-4.79	642.6	10.54	696.1	-4.78			0.646	20.72
	-0.223	-0.9688	-0.177	-0.1719	-0.177	-0.1625	-0.177	-0.1553	-0.177	-0.1488			264.6	1.04145	0.98562			0.648	20.7	54.15	-4.61	107.6	17.9	161.1	-4.77	214.6	14.53	268.1	-4.79	321.6	12.72	375.1	-4.79	428.6	11.67	482.1	-4.79	535.6	10.98	589.1	-4.78	642.6	10.52	696.1	-4.78			0.648	20.7
	-0.224	-0.969	-0.176	-0.171	-0.176	-0.1617	-0.176	-0.1544	-0.176	-0.1479			264.8	1.0448	0.9883			0.65	20.67	54.15	-4.6	107.6	17.87	161.1	-4.77	214.6	14.51	268.1	-4.78	321.6	12.7	375.1	-4.78	428.6	11.65	482.1	-4.78	535.6	10.97	589.1	-4.78	642.6	10.51	696.1	-4.78			0.65	20.67
	-0.225	-0.9695	-0.175	-0.1699	-0.175	-0.1608	-0.175	-0.1535	-0.175	-0.1471			265	1.04833	0.9913			0.652	20.65	54.15	-4.6	107.7	17.85	161.2	-4.76	214.7	14.49	268.2	-4.78	321.7	12.68	375.2	-4.78	428.7	11.64	482.2	-4.78	535.7	10.95	589.2	-4.77	642.7	10.49	696.2	-4.77			0.652	20.65
	-0.226	-0.9696	-0.174	-0.169	-0.174	-0.1599	-0.174	-0.1526	-0.174	-0.1462			265.2	1.05136	0.99373			0.654	20.62	54.15	-4.59	107.7	17.82	161.2	-4.76	214.7	14.47	268.2	-4.77	321.7	12.66	375.2	-4.77	428.7	11.62	482.2	-4.77	535.7	10.94	589.2	-4.77	642.7	10.48	696.2	-4.77			0.654	20.62
	-0.227	-0.97	-0.173	-0.168	-0.173	-0.159	-0.173	-0.1518	-0.173	-0.1454			265.4	1.05404	0.9962			0.656	20.6	54.16	-4.59	107.7	17.8	161.2	-4.75	214.7	14.45	268.2	-4.77	321.7	12.65	375.2	-4.77	428.7	11.61	482.2	-4.77	535.7	10.92	589.2	-4.77	642.7	10.46	696.2	-4.76			0.656	20.6
	-0.228	-0.9704	-0.172	-0.167	-0.172	-0.158	-0.172	-0.1508	-0.172	-0.1445			265.6	1.05604	0.99834			0.658	20.58	54.16	-4.58	107.7	17.78	161.2	-4.75	214.7	14.42	268.2	-4.76	321.7	12.63	375.2	-4.77	428.7	11.59	482.2	-4.77	535.7	10.91	589.2	-4.76	642.7	10.45	696.2	-4.76			0.658	20.58
	-0.229	-0.9708	-0.171	-0.1661	-0.171	-0.1572	-0.171	-0.15	-0.171	-0.1437			265.8	1.05753	1.00063			0.66	20.55	54.16	-4.58	107.7	17.76	161.2	-4.75	214.7	14.4	268.2	-4.76	321.7	12.61	375.2	-4.76	428.7	11.57	482.2	-4.76	535.7	10.89	589.2	-4.76	642.7	10.44	696.2	-4.76			0.66	20.55
	-0.23	-0.9711	-0.17	-0.1651	-0.17	-0.1562	-0.17	-0.149	-0.17	-0.1428			266	1.05845	1.00207			0.662	20.53	54.16	-4.58	107.7	17.73	161.2	-4.74	214.7	14.38	268.2	-4.75	321.7	12.59	375.2	-4.76	428.7	11.56	482.2	-4.76	535.7	10.88	589.2	-4.76	642.7	10.42	696.2	-4.75			0.662	20.53
	-0.231	-0.9716	-0.169	-0.1642	-0.169	-0.1553	-0.169	-0.1481	-0.169	-0.1418			266.2	1.06048	1.00385			0.664	20.51	54.16	-4.57	107.7	17.71	161.2	-4.74	214.7	14.36	268.2	-4.75	321.7	12.57	375.2	-4.75	428.7	11.54	482.2	-4.75	535.7	10.86	589.2	-4.75	642.7	10.41	696.2	-4.75			0.664	20.51
	-0.232	-0.972	-0.168	-0.1631	-0.168	-0.1544	-0.168	-0.1472	-0.168	-0.1409			266.4	1.06281	1.00563			0.666	20.48	54.17	-4.57	107.7	17.68	161.2	-4.73	214.7	14.34	268.2	-4.75	321.7	12.55	375.2	-4.75	428.7	11.52	482.2	-4.75	535.7	10.85	589.2	-4.75	642.7	10.39	696.2	-4.74			0.666	20.48
	-0.233	-0.9725	-0.167	-0.162	-0.167	-0.1534	-0.167	-0.1462	-0.167	-0.1401			266.6	1.06474	1.00736			0.668	20.46	54.17	-4.56	107.7	17.66	161.2	-4.73	214.7	14.32	268.2	-4.74	321.7	12.54	375.2	-4.75	428.7	11.51	482.2	-4.74	535.7	10.83	589.2	-4.74	642.7	10.38	696.2	-4.74			0.668	20.46
	-0.234	-0.9731	-0.166	-0.1611	-0.166	-0.1525	-0.166	-0.1454	-0.166	-0.1392			266.8	1.0669	1.00908			0.67	20.44	54.17	-4.56	107.7	17.64	161.2	-4.72	214.7	14.3	268.2	-4.74	321.7	12.52	375.2	-4.74	428.7	11.49	482.2	-4.74	535.7	10.82	589.2	-4.74	642.7	10.37	696.2	-4.73			0.67	20.44
	-0.235	-0.9737	-0.165	-0.1603	-0.165	-0.1514	-0.165	-0.1445	-0.165	-0.1383			267	1.0699	1.01084			0.672	20.42	54.17	-4.55	107.7	17.62	161.2	-4.72	214.7	14.28	268.2	-4.73	321.7	12.5	375.2	-4.74	428.7	11.47	482.2	-4.74	535.7	10.8	589.2	-4.73	642.7	10.35	696.2	-4.73			0.672	20.42
	-0.236	-0.9742	-0.164	-0.1593	-0.164	-0.1506	-0.164	-0.1435	-0.164	-0.1374			267.2	1.071	1.01197			0.674	20.39	54.17	-4.55	107.7	17.59	161.2	-4.72	214.7	14.26	268.2	-4.73	321.7	12.48	375.2	-4.73	428.7	11.46	482.2	-4.73	535.7	10.79	589.2	-4.73	642.7	10.34	696.2	-4.73			0.674	20.39
	-0.237	-0.9747	-0.163	-0.1583	-0.163	-0.1495	-0.163	-0.1427	-0.163	-0.1363			267.4	1.07199	1.01311			0.676	20.37	54.18	-4.54	107.7	17.57	161.2	-4.71	214.7	14.24	268.2	-4.73	321.7	12.46	375.2	-4.73	428.7	11.44	482.2	-4.73	535.7	10.77	589.2	-4.73	642.7	10.32	696.2	-4.72			0.676	20.37
	-0.238	-0.9753	-0.162	-0.1573	-0.162	-0.1486	-0.162	-0.1418	-0.162	-0.1354			267.6	1.07339	1.01424			0.678	20.35	54.18	-4.54	107.7	17.55	161.2	-4.71	214.7	14.22	268.2	-4.72	321.7	12.45	375.2	-4.72	428.7	11.43	482.2	-4.73	535.7	10.76	589.2	-4.72	642.7	10.31	696.2	-4.72			0.678	20.35
	-0.239	-0.9759	-0.161	-0.1564	-0.161	-0.1476	-0.161	-0.1408	-0.161	-0.1345			267.8	1.07452	1.0149			0.68	20.32	54.18	-4.54	107.7	17.52	161.2	-4.7	214.7	14.2	268.2	-4.72	321.7	12.43	375.2	-4.72	428.7	11.41	482.2	-4.72	535.7	10.74	589.2	-4.72	642.7	10.3	696.2	-4.72			0.68	20.32
	-0.24	-0.9766	-0.16	-0.1554	-0.16	-0.1467	-0.16	-0.1399	-0.16	-0.1333			268	1.07478	1.01518			0.682	20.3	54.18	-4.53	107.7	17.5	161.2	-4.7	214.7	14.18	268.2	-4.71	321.7	12.41	375.2	-4.72	428.7	11.4	482.2	-4.72	535.7	10.73	589.2	-4.72	642.7	10.28	696.2	-4.71			0.682	20.3
	-0.241	-0.9772	-0.159	-0.1544	-0.159	-0.1457	-0.159	-0.139	-0.159	-0.1327			268.2	1.07597	1.01525			0.684	20.28	54.18	-4.53	107.7	17.48	161.2	-4.69	214.7	14.16	268.2	-4.71	321.7	12.39	375.2	-4.71	428.7	11.38	482.2	-4.71	535.7	10.71	589.2	-4.71	642.7	10.27	696.2	-4.71			0.684	20.28
	-0.242	-0.9778	-0.158	-0.1535	-0.158	-0.1448	-0.158	-0.138	-0.158	-0.1318			268.4	1.07674	1.01542			0.686	20.25	54.19	-4.52	107.7	17.46	161.2	-4.69	214.7	14.14	268.2	-4.71	321.7	12.38	375.2	-4.71	428.7	11.36	482.2	-4.71	535.7	10.7	589.2	-4.71	642.7	10.26	696.2	-4.71			0.686	20.25
	-0.243	-0.9785	-0.157	-0.1525	-0.157	-0.1439	-0.157	-0.1371	-0.157	-0.1308			268.6	1.07645	1.01541			0.688	20.23	54.19	-4.52	107.7	17.43	161.2	-4.69	214.7	14.12	268.2	-4.7	321.7	12.36	375.2	-4.71	428.7	11.35	482.2	-4.71	535.7	10.69	589.2	-4.7	642.7	10.24	696.2	-4.7			0.688	20.23
	-0.244	-0.9792	-0.156	-0.1515	-0.156	-0.143	-0.156	-0.1361	-0.156	-0.1298			268.8	1.07599	1.01513			0.69	20.21	54.19	-4.51	107.7	17.41	161.2	-4.68	214.7	14.1	268.2	-4.7	321.7	12.34	375.2	-4.7	428.7	11.33	482.2	-4.7	535.7	10.67	589.2	-4.7	642.7	10.23	696.2	-4.7			0.69	20.21
	-0.245	-0.9799	-0.155	-0.1504	-0.155	-0.1422	-0.155	-0.1352	-0.155	-0.1291			269	1.07597	1.01527			0.692	20.19	54.19	-4.51	107.7	17.39	161.2	-4.68	214.7	14.08	268.2	-4.69	321.7	12.33	375.2	-4.7	428.7	11.32	482.2	-4.7	535.7	10.66	589.2	-4.7	642.7	10.22	696.2	-4.69			0.692	20.19
	-0.246	-0.9807	-0.154	-0.1494	-0.154	-0.1411	-0.154	-0.1342	-0.154	-0.128			269.2	1.07472	1.01559			0.694	20.16	54.19	-4.51	107.7	17.37	161.2	-4.67	214.7	14.06	268.2	-4.69	321.7	12.31	375.2	-4.69	428.7	11.3	482.2	-4.69	535.7	10.64	589.2	-4.69	642.7	10.2	696.2	-4.69			0.694	20.16
	-0.247	-0.9815	-0.153	-0.1484	-0.153	-0.1401	-0.153	-0.1332	-0.153	-0.1271			269.4	1.07435	1.0147			0.696	20.14	54.2	-4.5	107.7	17.34	161.2	-4.67	214.7	14.04	268.2	-4.68	321.7	12.29	375.2	-4.69	428.7	11.29	482.2	-4.69	535.7	10.63	589.2	-4.69	642.7	10.19	696.2	-4.68			0.696	20.14
	-0.248	-0.9821	-0.152	-0.1474	-0.152	-0.1392	-0.152	-0.1323	-0.152	-0.1263			269.6	1.0747	1.01411			0.698	20.12	54.2	-4.5	107.7	17.32	161.2	-4.66	214.7	14.02	268.2	-4.68	321.7	12.27	375.2	-4.68	428.7	11.27	482.2	-4.68	535.7	10.61	589.2	-4.68	642.7	10.18	696.2	-4.68			0.698	20.12
	-0.249	-0.9832	-0.151	-0.1464	-0.151	-0.1382	-0.151	-0.1313	-0.151	-0.1251			269.8	1.0751	1.01307			0.7	20.1	54.2	-4.49	107.7	17.3	161.2	-4.66	214.7	14	268.2	-4.68	321.7	12.26	375.2	-4.68	428.7	11.26	482.2	-4.68	535.7	10.6	589.2	-4.68	642.7	10.16	696.2	-4.68			0.7	20.1
	-0.25	-0.984	-0.15	-0.1456	-0.15	-0.1371	-0.15	-0.1302	-0.15	-0.1243			270	1.07484	1.01265			0.702	20.07	54.2	-4.49	107.7	17.28	161.2	-4.66	214.7	13.98	268.2	-4.67	321.7	12.24	375.2	-4.68	428.7	11.24	482.2	-4.68	535.7	10.59	589.2	-4.68	642.7	10.15	696.2	-4.67			0.702	20.07
	-0.251	-0.985	-0.149	-0.1445	-0.149	-0.1361	-0.149	-0.1293	-0.149	-0.1232			270.2	1.0753	1.01168			0.704	20.05	54.2	-4.48	107.7	17.25	161.2	-4.65	214.7	13.96	268.2	-4.67	321.7	12.22	375.2	-4.67	428.7	11.23	482.2	-4.67	535.7	10.57	589.2	-4.67	642.7	10.14	696.2	-4.67			0.704	20.05
	-0.252	-0.986	-0.148	-0.1435	-0.148	-0.1351	-0.148	-0.1283	-0.148	-0.1222			270.4	1.0747	1.01143			0.706	20.03	54.21	-4.48	107.7	17.23	161.2	-4.65	214.7	13.94	268.2	-4.66	321.7	12.21	375.2	-4.67	428.7	11.21	482.2	-4.67	535.7	10.56	589.2	-4.67	642.7	10.12	696.2	-4.67			0.706	20.03
	-0.253	-0.9868	-0.147	-0.1426	-0.147	-0.1342	-0.147	-0.1274	-0.147	-0.1211			270.6	1.07342	1.01			0.708	20.01	54.21	-4.48	107.7	17.21	161.2	-4.65	214.7	13.92	268.2	-4.66	321.7	12.19	375.2	-4.67	428.7	11.2	482.2	-4.66	535.7	10.55	589.2	-4.66	642.7	10.11	696.2	-4.66			0.708	20.01
	-0.254	-0.9878	-0.146	-0.1416	-0.146	-0.1332	-0.146	-0.1264	-0.146	-0.1202			270.8	1.07179	1.00869			0.71	19.98	54.21	-4.47	107.7	17.19	161.2	-4.64	214.7	13.9	268.2	-4.66	321.7	12.17	375.2	-4.66	428.7	11.18	482.2	-4.66	535.7	10.53	589.2	-4.66	642.7	10.1	696.2	-4.66			0.71	19.98
	-0.255	-0.9889	-0.145	-0.1405	-0.145	-0.1321	-0.145	-0.1254	-0.145	-0.1193			271	1.07025	1.00672			0.712	19.96	54.21	-4.47	107.7	17.17	161.2	-4.64	214.7	13.88	268.2	-4.65	321.7	12.16	375.2	-4.66	428.7	11.16	482.2	-4.66	535.7	10.52	589.2	-4.66	642.7	10.08	696.2	-4.66			0.712	19.96
	-0.256	-0.9899	-0.144	-0.1396	-0.144	-0.1312	-0.144	-0.1244	-0.144	-0.1183			271.2	1.06854	1.00559			0.714	19.94	54.21	-4.46	107.7	17.14	161.2	-4.63	214.7	13.86	268.2	-4.65	321.7	12.14	375.2	-4.65	428.7	11.15	482.2	-4.65	535.7	10.5	589.2	-4.65	642.7	10.07	696.2	-4.65			0.714	19.94
	-0.257	-0.991	-0.143	-0.1385	-0.143	-0.1302	-0.143	-0.1233	-0.143	-0.1173			271.4	1.06654	1.00359			0.716	19.92	54.22	-4.46	107.7	17.12	161.2	-4.63	214.7	13.85	268.2	-4.64	321.7	12.12	375.2	-4.65	428.7	11.13	482.2	-4.65	535.7	10.49	589.2	-4.65	642.7	10.06	696.2	-4.65			0.716	19.92
	-0.258	-0.992	-0.142	-0.1376	-0.142	-0.1291	-0.142	-0.1224	-0.142	-0.1164			271.6	1.06497	1.00197			0.718	19.9	54.22	-4.45	107.7	17.1	161.2	-4.62	214.7	13.83	268.2	-4.64	321.7	12.11	375.2	-4.64	428.7	11.12	482.2	-4.65	535.7	10.48	589.2	-4.65	642.7	10.05	696.2	-4.64			0.718	19.9
	-0.259	-0.9931	-0.141	-0.1365	-0.141	-0.1281	-0.141	-0.1214	-0.141	-0.1154			271.8	1.06306	1.00057			0.72	19.87	54.22	-4.45	107.7	17.08	161.2	-4.62	214.7	13.81	268.2	-4.64	321.7	12.09	375.2	-4.64	428.7	11.11	482.2	-4.64	535.7	10.46	589.2	-4.64	642.7	10.03	696.2	-4.64			0.72	19.87
	-0.26	-0.9943	-0.14	-0.1353	-0.14	-0.1271	-0.14	-0.1203	-0.14	-0.1143			272	1.06105	0.99869			0.722	19.85	54.22	-4.45	107.7	17.06	161.2	-4.62	214.7	13.79	268.2	-4.63	321.7	12.07	375.2	-4.64	428.7	11.09	482.2	-4.64	535.7	10.45	589.2	-4.64	642.7	10.02	696.2	-4.64			0.722	19.85
	-0.261	-0.9954	-0.139	-0.1345	-0.139	-0.1261	-0.139	-0.1194	-0.139	-0.1134			272.2	1.05898	0.99599			0.724	19.83	54.22	-4.44	107.7	17.03	161.2	-4.61	214.7	13.77	268.2	-4.63	321.7	12.06	375.2	-4.63	428.7	11.08	482.2	-4.64	535.7	10.44	589.2	-4.64	642.7	10.01	696.2	-4.63			0.724	19.83
	-0.262	-0.9967	-0.138	-0.1334	-0.138	-0.125	-0.138	-0.1183	-0.138	-0.1124			272.4	1.05615	0.99344			0.726	19.81	54.23	-4.44	107.7	17.01	161.2	-4.61	214.7	13.75	268.2	-4.62	321.7	12.04	375.2	-4.63	428.7	11.06	482.2	-4.63	535.7	10.42	589.2	-4.63	642.7	9.99	696.2	-4.63			0.726	19.81
	-0.263	-0.9979	-0.137	-0.1324	-0.137	-0.1241	-0.137	-0.1174	-0.137	-0.1112			272.6	1.05364	0.99109			0.728	19.78	54.23	-4.43	107.7	16.99	161.2	-4.6	214.7	13.73	268.2	-4.62	321.7	12.02	375.2	-4.63	428.7	11.05	482.2	-4.63	535.7	10.41	589.2	-4.63	642.7	9.98	696.2	-4.62			0.728	19.78
	-0.264	-0.9991	-0.136	-0.1315	-0.136	-0.123	-0.136	-0.1164	-0.136	-0.1104			272.8	1.05165	0.98886			0.73	19.76	54.23	-4.43	107.7	16.97	161.2	-4.6	214.7	13.71	268.2	-4.62	321.7	12.01	375.2	-4.62	428.7	11.03	482.2	-4.62	535.7	10.4	589.2	-4.62	642.7	9.97	696.2	-4.62			0.73	19.76
	-0.265	-1	-0.135	-0.1303	-0.135	-0.122	-0.135	-0.1152	-0.135	-0.1094			273	1.04971	0.98684			0.732	19.74	54.23	-4.43	107.7	16.95	161.2	-4.6	214.7	13.69	268.2	-4.61	321.7	11.99	375.2	-4.62	428.7	11.02	482.2	-4.62	535.7	10.38	589.2	-4.62	642.7	9.96	696.2	-4.62			0.732	19.74
	-0.266	-1	-0.134	-0.1293	-0.134	-0.121	-0.134	-0.1144	-0.134	-0.1082			273.2	1.04758	0.98465			0.734	19.72	54.23	-4.42	107.7	16.93	161.2	-4.59	214.7	13.67	268.2	-4.61	321.7	11.98	375.2	-4.61	428.7	11	482.2	-4.62	535.7	10.37	589.2	-4.62	642.7	9.94	696.2	-4.61			0.734	19.72
	-0.267	-1	-0.133	-0.1284	-0.133	-0.12	-0.133	-0.1134	-0.133	-0.1073			273.4	1.04555	0.98255			0.736	19.7	54.24	-4.42	107.7	16.9	161.2	-4.59	214.7	13.66	268.2	-4.61	321.7	11.96	375.2	-4.61	428.7	10.99	482.2	-4.61	535.7	10.35	589.2	-4.61	642.7	9.93	696.2	-4.61			0.736	19.7
	-0.268	-1.01	-0.132	-0.1274	-0.132	-0.1189	-0.132	-0.1124	-0.132	-0.1061			273.6	1.043	0.98015			0.738	19.68	54.24	-4.41	107.7	16.88	161.2	-4.58	214.7	13.64	268.2	-4.6	321.7	11.94	375.2	-4.61	428.7	10.97	482.2	-4.61	535.7	10.34	589.2	-4.61	642.7	9.92	696.2	-4.61			0.738	19.68
	-0.269	-1.01	-0.131	-0.1265	-0.131	-0.1178	-0.131	-0.1114	-0.131	-0.1052			273.8	1.03981	0.97702			0.74	19.65	54.24	-4.41	107.7	16.86	161.2	-4.58	214.7	13.62	268.2	-4.6	321.7	11.93	375.2	-4.6	428.7	10.96	482.2	-4.6	535.7	10.33	589.2	-4.6	642.7	9.91	696.2	-4.6			0.74	19.65
	-0.27	-1.01	-0.13	-0.1254	-0.13	-0.117	-0.13	-0.1103	-0.13	-0.104			274	1.03591	0.97365			0.742	19.63	54.24	-4.41	107.7	16.84	161.2	-4.58	214.7	13.6	268.2	-4.59	321.7	11.91	375.2	-4.6	428.7	10.95	482.2	-4.6	535.7	10.32	589.2	-4.6	642.7	9.89	696.2	-4.6			0.742	19.63
	-0.271	-1.01	-0.129	-0.1245	-0.129	-0.116	-0.129	-0.1092	-0.129	-0.1029			274.2	1.03192	0.97086			0.744	19.61	54.24	-4.4	107.7	16.82	161.2	-4.57	214.7	13.58	268.2	-4.59	321.7	11.9	375.2	-4.6	428.7	10.93	482.2	-4.6	535.7	10.3	589.2	-4.6	642.7	9.88	696.2	-4.59			0.744	19.61
	-0.272	-1.01	-0.128	-0.1235	-0.128	-0.1149	-0.128	-0.1081	-0.128	-0.1018			274.4	1.02818	0.96809			0.746	19.59	54.25	-4.4	107.7	16.8	161.2	-4.57	214.7	13.56	268.2	-4.59	321.7	11.88	375.2	-4.59	428.7	10.92	482.2	-4.59	535.7	10.29	589.2	-4.59	642.7	9.87	696.2	-4.59			0.746	19.59
	-0.273	-1.01	-0.127	-0.1224	-0.127	-0.114	-0.127	-0.107	-0.127	-0.1007			274.6	1.02471	0.9648			0.748	19.57	54.25	-4.39	107.7	16.78	161.2	-4.56	214.7	13.55	268.2	-4.58	321.7	11.86	375.2	-4.59	428.7	10.9	482.2	-4.59	535.7	10.28	589.2	-4.59	642.7	9.86	696.2	-4.59			0.748	19.57
	-0.274	-1.02	-0.126	-0.1216	-0.126	-0.113	-0.126	-0.106	-0.126	-0.09969			274.8	1.02088	0.96167			0.75	19.55	54.25	-4.39	107.7	16.76	161.2	-4.56	214.7	13.53	268.2	-4.58	321.7	11.85	375.2	-4.58	428.7	10.89	482.2	-4.59	535.7	10.26	589.2	-4.59	642.7	9.85	696.2	-4.58			0.75	19.55
	-0.275	-1.02	-0.125	-0.1206	-0.125	-0.112	-0.125	-0.105	-0.125	-0.09862			275	1.01768	0.95814			0.752	19.53	54.25	-4.39	107.8	16.73	161.3	-4.56	214.8	13.51	268.3	-4.58	321.8	11.83	375.3	-4.58	428.8	10.88	482.3	-4.58	535.8	10.25	589.3	-4.58	642.8	9.83	696.3	-4.58			0.752	19.53
	-0.276	-1.02	-0.124	-0.1195	-0.124	-0.1109	-0.124	-0.1038	-0.124	-0.09743			275.2	1.01423	0.95395			0.754	19.5	54.25	-4.38	107.8	16.71	161.3	-4.55	214.8	13.49	268.3	-4.57	321.8	11.82	375.3	-4.58	428.8	10.86	482.3	-4.58	535.8	10.24	589.3	-4.58	642.8	9.82	696.3	-4.58			0.754	19.5
	-0.277	-1.02	-0.123	-0.1186	-0.123	-0.11	-0.123	-0.1028	-0.123	-0.09633			275.4	1.01078	0.94992			0.756	19.48	54.26	-4.38	107.8	16.69	161.3	-4.55	214.8	13.47	268.3	-4.57	321.8	11.8	375.3	-4.57	428.8	10.85	482.3	-4.58	535.8	10.22	589.3	-4.58	642.8	9.81	696.3	-4.57			0.756	19.48
	-0.278	-1.02	-0.122	-0.1176	-0.122	-0.1088	-0.122	-0.1017	-0.122	-0.0954			275.6	1.00676	0.9463			0.758	19.46	54.26	-4.37	107.8	16.67	161.3	-4.54	214.8	13.45	268.3	-4.56	321.8	11.79	375.3	-4.57	428.8	10.83	482.3	-4.57	535.8	10.21	589.3	-4.57	642.8	9.8	696.3	-4.57			0.758	19.46
	-0.279	-1.03	-0.121	-0.1167	-0.121	-0.1079	-0.121	-0.1007	-0.121	-0.09436			275.8	1.00299	0.94247			0.76	19.44	54.26	-4.37	107.8	16.65	161.3	-4.54	214.8	13.44	268.3	-4.56	321.8	11.77	375.3	-4.57	428.8	10.82	482.3	-4.57	535.8	10.2	589.3	-4.57	642.8	9.79	696.3	-4.57			0.76	19.44
	-0.28	-1.03	-0.12	-0.1158	-0.12	-0.1068	-0.12	-0.09959	-0.12	-0.0933			276	0.99933	0.93908			0.762	19.42	54.26	-4.37	107.8	16.63	161.3	-4.54	214.8	13.42	268.3	-4.56	321.8	11.76	375.3	-4.56	428.8	10.81	482.3	-4.56	535.8	10.19	589.3	-4.56	642.8	9.77	696.3	-4.56			0.762	19.42
	-0.281	-1.03	-0.119	-0.1149	-0.119	-0.1057	-0.119	-0.0985	-0.119	-0.09234			276.2	0.99569	0.93602			0.764	19.4	54.26	-4.36	107.8	16.61	161.3	-4.53	214.8	13.4	268.3	-4.55	321.8	11.74	375.3	-4.56	428.8	10.79	482.3	-4.56	535.8	10.17	589.3	-4.56	642.8	9.76	696.3	-4.56			0.764	19.4
	-0.282	-1.03	-0.118	-0.1139	-0.118	-0.1047	-0.118	-0.09747	-0.118	-0.09136			276.4	0.99211	0.9321			0.766	19.38	54.27	-4.36	107.8	16.59	161.3	-4.53	214.8	13.38	268.3	-4.55	321.8	11.72	375.3	-4.56	428.8	10.78	482.3	-4.56	535.8	10.16	589.3	-4.56	642.8	9.75	696.3	-4.56			0.766	19.38
	-0.283	-1.03	-0.117	-0.113	-0.117	-0.1038	-0.117	-0.09646	-0.117	-0.0903			276.6	0.98778	0.92777			0.768	19.35	54.27	-4.36	107.8	16.57	161.3	-4.53	214.8	13.37	268.3	-4.54	321.8	11.71	375.3	-4.55	428.8	10.77	482.3	-4.55	535.8	10.15	589.3	-4.55	642.8	9.74	696.3	-4.55			0.768	19.35
	-0.284	-1.04	-0.116	-0.1121	-0.116	-0.1027	-0.116	-0.09544	-0.116	-0.08913			276.8	0.98308	0.92297			0.77	19.33	54.27	-4.35	107.8	16.55	161.3	-4.52	214.8	13.35	268.3	-4.54	321.8	11.69	375.3	-4.55	428.8	10.75	482.3	-4.55	535.8	10.14	589.3	-4.55	642.8	9.73	696.3	-4.55			0.77	19.33
	-0.285	-1.04	-0.115	-0.1112	-0.115	-0.1018	-0.115	-0.09428	-0.115	-0.08803			277	0.97837	0.91795			0.772	19.31	54.27	-4.35	107.8	16.53	161.3	-4.52	214.8	13.33	268.3	-4.54	321.8	11.68	375.3	-4.54	428.8	10.74	482.3	-4.55	535.8	10.12	589.3	-4.55	642.8	9.71	696.3	-4.54			0.772	19.31
	-0.286	-1.04	-0.114	-0.1103	-0.114	-0.1007	-0.114	-0.09329	-0.114	-0.08711			277.2	0.97355	0.91305			0.774	19.29	54.27	-4.34	107.8	16.51	161.3	-4.51	214.8	13.31	268.3	-4.53	321.8	11.66	375.3	-4.54	428.8	10.72	482.3	-4.54	535.8	10.11	589.3	-4.54	642.8	9.7	696.3	-4.54			0.774	19.29
	-0.287	-1.05	-0.113	-0.1093	-0.113	-0.09974	-0.113	-0.09228	-0.113	-0.08597			277.4	0.96844	0.90895			0.776	19.27	54.28	-4.34	107.8	16.49	161.3	-4.51	214.8	13.29	268.3	-4.53	321.8	11.65	375.3	-4.54	428.8	10.71	482.3	-4.54	535.8	10.1	589.3	-4.54	642.8	9.69	696.3	-4.54			0.776	19.27
	-0.288	-1.05	-0.112	-0.1083	-0.112	-0.09875	-0.112	-0.09138	-0.112	-0.085			277.6	0.96427	0.90487			0.778	19.25	54.28	-4.34	107.8	16.46	161.3	-4.51	214.8	13.28	268.3	-4.53	321.8	11.63	375.3	-4.53	428.8	10.7	482.3	-4.54	535.8	10.09	589.3	-4.54	642.8	9.68	696.3	-4.53			0.778	19.25
	-0.289	-1.05	-0.111	-0.1074	-0.111	-0.09781	-0.111	-0.09034	-0.111	-0.084			277.8	0.96031	0.90176			0.78	19.23	54.28	-4.33	107.8	16.44	161.3	-4.5	214.8	13.26	268.3	-4.52	321.8	11.62	375.3	-4.53	428.8	10.68	482.3	-4.53	535.8	10.07	589.3	-4.53	642.8	9.67	696.3	-4.53			0.78	19.23
	-0.29	-1.05	-0.11	-0.1066	-0.11	-0.09672	-0.11	-0.08948	-0.11	-0.08301			278	0.95597	0.89853			0.782	19.21	54.28	-4.33	107.8	16.42	161.3	-4.5	214.8	13.24	268.3	-4.52	321.8	11.6	375.3	-4.52	428.8	10.67	482.3	-4.53	535.8	10.06	589.3	-4.53	642.8	9.66	696.3	-4.53			0.782	19.21
	-0.291	-1.06	-0.109	-0.1056	-0.109	-0.09576	-0.109	-0.08834	-0.109	-0.08189			278.2	0.95142	0.89455			0.784	19.19	54.28	-4.32	107.8	16.4	161.3	-4.49	214.8	13.23	268.3	-4.51	321.8	11.59	375.3	-4.52	428.8	10.66	482.3	-4.52	535.8	10.05	589.3	-4.53	642.8	9.65	696.3	-4.52			0.784	19.19
	-0.292	-1.06	-0.108	-0.1047	-0.108	-0.09488	-0.108	-0.08719	-0.108	-0.08086			278.4	0.94697	0.89004			0.786	19.17	54.29	-4.32	107.8	16.38	161.3	-4.49	214.8	13.21	268.3	-4.51	321.8	11.57	375.3	-4.52	428.8	10.64	482.3	-4.52	535.8	10.04	589.3	-4.52	642.8	9.63	696.3	-4.52			0.786	19.17
	-0.293	-1.06	-0.107	-0.1039	-0.107	-0.09399	-0.107	-0.08635	-0.107	-0.07996			278.6	0.94219	0.88508			0.788	19.14	54.29	-4.32	107.8	16.36	161.3	-4.49	214.8	13.19	268.3	-4.51	321.8	11.56	375.3	-4.51	428.8	10.63	482.3	-4.52	535.8	10.02	589.3	-4.52	642.8	9.62	696.3	-4.52			0.788	19.14
	-0.294	-1.07	-0.106	-0.103	-0.106	-0.09295	-0.106	-0.08539	-0.106	-0.079			278.8	0.93753	0.87959			0.79	19.12	54.29	-4.31	107.8	16.34	161.3	-4.48	214.8	13.17	268.3	-4.5	321.8	11.54	375.3	-4.51	428.8	10.62	482.3	-4.51	535.8	10.01	589.3	-4.51	642.8	9.61	696.3	-4.51			0.79	19.12
	-0.295	-1.07	-0.105	-0.1021	-0.105	-0.09208	-0.105	-0.08464	-0.105	-0.07806			279	0.93192	0.87378			0.792	19.1	54.29	-4.31	107.8	16.32	161.3	-4.48	214.8	13.16	268.3	-4.5	321.8	11.53	375.3	-4.51	428.8	10.6	482.3	-4.51	535.8	10	589.3	-4.51	642.8	9.6	696.3	-4.51			0.792	19.1
	-0.296	-1.07	-0.104	-0.1013	-0.104	-0.09113	-0.104	-0.08364	-0.104	-0.07694			279.2	0.92691	0.86871			0.794	19.08	54.29	-4.3	107.8	16.3	161.3	-4.47	214.8	13.14	268.3	-4.49	321.8	11.51	375.3	-4.5	428.8	10.59	482.3	-4.51	535.8	9.99	589.3	-4.51	642.8	9.59	696.3	-4.51			0.794	19.08
	-0.297	-1.08	-0.103	-0.1004	-0.103	-0.09023	-0.103	-0.0827	-0.103	-0.07594			279.4	0.92118	0.86298			0.796	19.06	54.3	-4.3	107.8	16.28	161.3	-4.47	214.8	13.12	268.3	-4.49	321.8	11.5	375.3	-4.5	428.8	10.58	482.3	-4.5	535.8	9.98	589.3	-4.5	642.8	9.58	696.3	-4.5			0.796	19.06
	-0.298	-1.08	-0.102	-0.09949	-0.102	-0.08942	-0.102	-0.0816	-0.102	-0.07502			279.6	0.91571	0.85803			0.798	19.04	54.3	-4.3	107.8	16.26	161.3	-4.47	214.8	13.1	268.3	-4.49	321.8	11.48	375.3	-4.49	428.8	10.57	482.3	-4.5	535.8	9.96	589.3	-4.5	642.8	9.56	696.3	-4.5			0.798	19.04
	-0.299	-1.08	-0.101	-0.09862	-0.101	-0.08864	-0.101	-0.08078	-0.101	-0.07399			279.8	0.9102	0.85324			0.8	19.02	54.3	-4.29	107.8	16.24	161.3	-4.47	214.8	13.09	268.3	-4.49	321.8	11.47	375.3	-4.49	428.8	10.55	482.3	-4.49	535.8	9.95	589.3	-4.49	642.8	9.55	696.3	-4.49			0.8	19.02
	-0.3	-1.09	-0.1	-0.09768	-0.1	-0.08777	-0.1	-0.0799	-0.1	-0.07294			280	0.90554	0.84897			0.802	19	54.3	-4.29	107.8	16.22	161.3	-4.46	214.8	13.07	268.3	-4.48	321.8	11.46	375.3	-4.49	428.8	10.54	482.3	-4.49	535.8	9.94	589.3	-4.49	642.8	9.54	696.3	-4.49			0.802	19
	-0.301	-1.09	-0.099	-0.09674	-0.099	-0.08687	-0.099	-0.07882	-0.099	-0.07202			280.2	0.90038	0.84496			0.804	18.98	54.3	-4.28	107.8	16.2	161.3	-4.46	214.8	13.05	268.3	-4.48	321.8	11.44	375.3	-4.49	428.8	10.53	482.3	-4.49	535.8	9.93	589.3	-4.49	642.8	9.53	696.3	-4.49			0.804	18.98
	-0.302	-1.09	-0.098	-0.096	-0.098	-0.08596	-0.098	-0.07803	-0.098	-0.07113			280.4	0.89566	0.84086			0.806	18.96	54.31	-4.28	107.8	16.18	161.3	-4.45	214.8	13.04	268.3	-4.47	321.8	11.43	375.3	-4.48	428.8	10.51	482.3	-4.49	535.8	9.92	589.3	-4.49	642.8	9.52	696.3	-4.48			0.806	18.96
	-0.303	-1.1	-0.097	-0.09533	-0.097	-0.08504	-0.097	-0.07706	-0.097	-0.0701			280.6	0.89135	0.83682			0.808	18.94	54.31	-4.28	107.8	16.16	161.3	-4.45	214.8	13.02	268.3	-4.47	321.8	11.41	375.3	-4.48	428.8	10.5	482.3	-4.48	535.8	9.9	589.3	-4.48	642.8	9.51	696.3	-4.48			0.808	18.94
	-0.304	-1.1	-0.096	-0.09442	-0.096	-0.08423	-0.096	-0.07625	-0.096	-0.06909			280.8	0.88665	0.83223			0.81	18.92	54.31	-4.28	107.8	16.14	161.3	-4.45	214.8	13	268.3	-4.47	321.8	11.4	375.3	-4.47	428.8	10.49	482.3	-4.48	535.8	9.89	589.3	-4.48	642.8	9.5	696.3	-4.48			0.81	18.92
	-0.305	-1.1	-0.095	-0.09371	-0.095	-0.08343	-0.095	-0.07527	-0.095	-0.0682			281	0.88203	0.82772			0.812	18.9	54.31	-4.27	107.8	16.12	161.3	-4.44	214.8	12.99	268.3	-4.47	321.8	11.38	375.3	-4.47	428.8	10.47	482.3	-4.47	535.8	9.88	589.3	-4.47	642.8	9.49	696.3	-4.47			0.812	18.9
	-0.306	-1.11	-0.094	-0.09291	-0.094	-0.08256	-0.094	-0.07436	-0.094	-0.06735			281.2	0.87775	0.82307			0.814	18.88	54.31	-4.27	107.8	16.1	161.3	-4.44	214.8	12.97	268.3	-4.46	321.8	11.37	375.3	-4.47	428.8	10.46	482.3	-4.47	535.8	9.87	589.3	-4.47	642.8	9.48	696.3	-4.47			0.814	18.88
	-0.307	-1.11	-0.093	-0.09211	-0.093	-0.08154	-0.093	-0.07359	-0.093	-0.06653			281.4	0.8728	0.81917			0.816	18.86	54.32	-4.26	107.8	16.08	161.3	-4.44	214.8	12.95	268.3	-4.46	321.8	11.36	375.3	-4.46	428.8	10.45	482.3	-4.47	535.8	9.86	589.3	-4.47	642.8	9.46	696.3	-4.47			0.816	18.86
	-0.308	-1.12	-0.092	-0.09133	-0.092	-0.08061	-0.092	-0.07255	-0.092	-0.06555			281.6	0.86756	0.81481			0.818	18.84	54.32	-4.26	107.8	16.06	161.3	-4.43	214.8	12.94	268.3	-4.45	321.8	11.34	375.3	-4.46	428.8	10.44	482.3	-4.46	535.8	9.85	589.3	-4.47	642.8	9.45	696.3	-4.46			0.818	18.84
	-0.309	-1.12	-0.091	-0.09057	-0.091	-0.0799	-0.091	-0.0718	-0.091	-0.06481			281.8	0.86261	0.81037			0.82	18.82	54.32	-4.26	107.8	16.04	161.3	-4.43	214.8	12.92	268.3	-4.45	321.8	11.33	375.3	-4.46	428.8	10.42	482.3	-4.46	535.8	9.84	589.3	-4.46	642.8	9.44	696.3	-4.46			0.82	18.82
	-0.31	-1.12	-0.09	-0.08982	-0.09	-0.07929	-0.09	-0.07077	-0.09	-0.06386			282	0.85731	0.80593			0.822	18.8	54.32	-4.25	107.8	16.02	161.3	-4.42	214.8	12.9	268.3	-4.45	321.8	11.31	375.3	-4.45	428.8	10.41	482.3	-4.46	535.8	9.82	589.3	-4.46	642.8	9.43	696.3	-4.46			0.822	18.8
	-0.311	-1.12	-0.089	-0.08896	-0.089	-0.07845	-0.089	-0.06991	-0.089	-0.06299			282.2	0.85174	0.80125			0.824	18.78	54.32	-4.25	107.8	16	161.3	-4.42	214.8	12.89	268.3	-4.44	321.8	11.3	375.3	-4.45	428.8	10.4	482.3	-4.45	535.8	9.81	589.3	-4.45	642.8	9.42	696.3	-4.45			0.824	18.78
	-0.312	-1.13	-0.088	-0.08832	-0.088	-0.07762	-0.088	-0.06927	-0.088	-0.06229			282.4	0.84706	0.7961			0.826	18.76	54.33	-4.24	107.8	15.99	161.3	-4.42	214.8	12.87	268.3	-4.44	321.8	11.28	375.3	-4.45	428.8	10.39	482.3	-4.45	535.8	9.8	589.3	-4.45	642.8	9.41	696.3	-4.45			0.826	18.76
	-0.313	-1.13	-0.087	-0.08738	-0.087	-0.07679	-0.087	-0.06837	-0.087	-0.06127			282.6	0.84163	0.79092			0.828	18.74	54.33	-4.24	107.8	15.97	161.3	-4.41	214.8	12.86	268.3	-4.44	321.8	11.27	375.3	-4.44	428.8	10.37	482.3	-4.45	535.8	9.79	589.3	-4.45	642.8	9.4	696.3	-4.45			0.828	18.74
	-0.314	-1.14	-0.086	-0.08686	-0.086	-0.07601	-0.086	-0.0675	-0.086	-0.06049			282.8	0.83618	0.78598			0.83	18.72	54.33	-4.24	107.8	15.95	161.3	-4.41	214.8	12.84	268.3	-4.43	321.8	11.26	375.3	-4.44	428.8	10.36	482.3	-4.44	535.8	9.78	589.3	-4.45	642.8	9.39	696.3	-4.44			0.83	18.72
	-0.315	-1.14	-0.085	-0.08604	-0.085	-0.07518	-0.085	-0.06673	-0.085	-0.05983			283	0.83075	0.78086			0.832	18.7	54.33	-4.23	107.8	15.93	161.3	-4.41	214.8	12.82	268.3	-4.43	321.8	11.24	375.3	-4.44	428.8	10.35	482.3	-4.44	535.8	9.76	589.3	-4.44	642.8	9.38	696.3	-4.44			0.832	18.7
	-0.316	-1.14	-0.084	-0.08519	-0.084	-0.0745	-0.084	-0.06588	-0.084	-0.05888			283.2	0.82567	0.77555			0.834	18.68	54.33	-4.23	107.8	15.91	161.3	-4.4	214.8	12.81	268.3	-4.43	321.8	11.23	375.3	-4.43	428.8	10.34	482.3	-4.44	535.8	9.75	589.3	-4.44	642.8	9.37	696.3	-4.44			0.834	18.68
	-0.317	-1.15	-0.083	-0.08451	-0.083	-0.07373	-0.083	-0.0652	-0.083	-0.05815			283.4	0.82005	0.77074			0.836	18.66	54.34	-4.23	107.8	15.89	161.3	-4.4	214.8	12.79	268.3	-4.42	321.8	11.22	375.3	-4.43	428.8	10.32	482.3	-4.43	535.8	9.74	589.3	-4.43	642.8	9.36	696.3	-4.43			0.836	18.66
	-0.318	-1.15	-0.082	-0.08373	-0.082	-0.07295	-0.082	-0.0645	-0.082	-0.05733			283.6	0.81512	0.76618			0.838	18.64	54.34	-4.22	107.8	15.87	161.3	-4.39	214.8	12.77	268.3	-4.42	321.8	11.2	375.3	-4.43	428.8	10.31	482.3	-4.43	535.8	9.73	589.3	-4.43	642.8	9.34	696.3	-4.43			0.838	18.64
	-0.319	-1.15	-0.081	-0.08288	-0.081	-0.07208	-0.081	-0.06372	-0.081	-0.05645			283.8	0.80946	0.76109			0.84	18.62	54.34	-4.22	107.8	15.85	161.3	-4.39	214.8	12.76	268.3	-4.41	321.8	11.19	375.3	-4.42	428.8	10.3	482.3	-4.43	535.8	9.72	589.3	-4.43	642.8	9.33	696.3	-4.43			0.84	18.62
	-0.32	-1.16	-0.08	-0.08219	-0.08	-0.07138	-0.08	-0.06298	-0.08	-0.05571			284	0.80311	0.75602			0.842	18.6	54.34	-4.22	107.8	15.83	161.3	-4.39	214.8	12.74	268.3	-4.41	321.8	11.17	375.3	-4.42	428.8	10.29	482.3	-4.42	535.8	9.71	589.3	-4.43	642.8	9.32	696.3	-4.42			0.842	18.6
	-0.321	-1.16	-0.079	-0.08158	-0.079	-0.07056	-0.079	-0.06204	-0.079	-0.05471			284.2	0.79816	0.75134			0.844	18.58	54.34	-4.21	107.8	15.81	161.3	-4.38	214.8	12.73	268.3	-4.41	321.8	11.16	375.3	-4.42	428.8	10.27	482.3	-4.42	535.8	9.7	589.3	-4.42	642.8	9.31	696.3	-4.42			0.844	18.58
	-0.322	-1.17	-0.078	-0.08077	-0.078	-0.06993	-0.078	-0.06135	-0.078	-0.05407			284.4	0.79467	0.74668			0.846	18.56	54.35	-4.21	107.8	15.79	161.3	-4.38	214.8	12.71	268.3	-4.4	321.8	11.15	375.3	-4.41	428.8	10.26	482.3	-4.42	535.8	9.69	589.3	-4.42	642.8	9.3	696.3	-4.42			0.846	18.56
	-0.323	-1.17	-0.077	-0.07998	-0.077	-0.06899	-0.077	-0.06057	-0.077	-0.05341			284.6	0.79103	0.74161			0.848	18.54	54.35	-4.21	107.8	15.77	161.3	-4.38	214.8	12.7	268.3	-4.4	321.8	11.13	375.3	-4.41	428.8	10.25	482.3	-4.41	535.8	9.68	589.3	-4.41	642.8	9.29	696.3	-4.41			0.848	18.54
	-0.324	-1.17	-0.076	-0.07916	-0.076	-0.06836	-0.076	-0.05994	-0.076	-0.05252			284.8	0.78638	0.73678			0.85	18.52	54.35	-4.2	107.8	15.76	161.3	-4.37	214.8	12.68	268.3	-4.4	321.8	11.12	375.3	-4.41	428.8	10.24	482.3	-4.41	535.8	9.67	589.3	-4.41	642.8	9.28	696.3	-4.41			0.85	18.52
	-0.325	-1.18	-0.075	-0.07843	-0.075	-0.06748	-0.075	-0.05918	-0.075	-0.05194			285	0.78238	0.73189			0.852	18.5	54.35	-4.2	107.9	15.74	161.4	-4.37	214.9	12.66	268.4	-4.39	321.9	11.11	375.4	-4.4	428.9	10.22	482.4	-4.41	535.9	9.65	589.4	-4.41	642.9	9.27	696.4	-4.41			0.852	18.5
	-0.326	-1.18	-0.074	-0.07772	-0.074	-0.06684	-0.074	-0.05844	-0.074	-0.05121			285.2	0.77729	0.72736			0.854	18.48	54.35	-4.19	107.9	15.72	161.4	-4.37	214.9	12.65	268.4	-4.39	321.9	11.09	375.4	-4.4	428.9	10.21	482.4	-4.4	535.9	9.64	589.4	-4.41	642.9	9.26	696.4	-4.4			0.854	18.48
	-0.327	-1.18	-0.073	-0.07691	-0.073	-0.06598	-0.073	-0.05769	-0.073	-0.05025			285.4	0.77131	0.72244			0.856	18.46	54.36	-4.19	107.9	15.7	161.4	-4.36	214.9	12.63	268.4	-4.39	321.9	11.08	375.4	-4.39	428.9	10.2	482.4	-4.4	535.9	9.63	589.4	-4.4	642.9	9.25	696.4	-4.4			0.856	18.46
	-0.328	-1.19	-0.072	-0.07609	-0.072	-0.06551	-0.072	-0.05697	-0.072	-0.04969			285.6	0.7648	0.71784			0.858	18.44	54.36	-4.19	107.9	15.68	161.4	-4.36	214.9	12.62	268.4	-4.38	321.9	11.07	375.4	-4.39	428.9	10.19	482.4	-4.4	535.9	9.62	589.4	-4.4	642.9	9.24	696.4	-4.4			0.858	18.44
	-0.329	-1.19	-0.071	-0.07545	-0.071	-0.0647	-0.071	-0.05629	-0.071	-0.04884			285.8	0.7598	0.71292			0.86	18.42	54.36	-4.18	107.9	15.66	161.4	-4.36	214.9	12.6	268.4	-4.38	321.9	11.05	375.4	-4.39	428.9	10.18	482.4	-4.39	535.9	9.61	589.4	-4.39	642.9	9.23	696.4	-4.39			0.86	18.42
	-0.33	-1.19	-0.07	-0.0745	-0.07	-0.06401	-0.07	-0.05543	-0.07	-0.0481			286	0.75519	0.70855			0.862	18.4	54.36	-4.18	107.9	15.64	161.4	-4.35	214.9	12.59	268.4	-4.38	321.9	11.04	375.4	-4.38	428.9	10.17	482.4	-4.39	535.9	9.6	589.4	-4.39	642.9	9.22	696.4	-4.39			0.862	18.4
	-0.331	-1.19	-0.069	-0.07387	-0.069	-0.06331	-0.069	-0.05488	-0.069	-0.04745			286.2	0.75016	0.70376			0.864	18.38	54.36	-4.18	107.9	15.62	161.4	-4.35	214.9	12.57	268.4	-4.37	321.9	11.03	375.4	-4.38	428.9	10.15	482.4	-4.39	535.9	9.59	589.4	-4.39	642.9	9.21	696.4	-4.39			0.864	18.38
	-0.332	-1.2	-0.068	-0.07322	-0.068	-0.06267	-0.068	-0.0541	-0.068	-0.04661			286.4	0.745	0.69931			0.866	18.36	54.37	-4.17	107.9	15.61	161.4	-4.34	214.9	12.55	268.4	-4.37	321.9	11.01	375.4	-4.38	428.9	10.14	482.4	-4.38	535.9	9.58	589.4	-4.39	642.9	9.2	696.4	-4.38			0.866	18.36
	-0.333	-1.2	-0.067	-0.07244	-0.067	-0.0618	-0.067	-0.05338	-0.067	-0.04585			286.6	0.74006	0.69475			0.868	18.34	54.37	-4.17	107.9	15.59	161.4	-4.34	214.9	12.54	268.4	-4.37	321.9	11	375.4	-4.38	428.9	10.13	482.4	-4.38	535.9	9.57	589.4	-4.38	642.9	9.19	696.4	-4.38			0.868	18.34
	-0.334	-1.2	-0.066	-0.0717	-0.066	-0.06118	-0.066	-0.05265	-0.066	-0.04538			286.8	0.73549	0.69044			0.87	18.32	54.37	-4.17	107.9	15.57	161.4	-4.34	214.9	12.52	268.4	-4.36	321.9	10.99	375.4	-4.37	428.9	10.12	482.4	-4.38	535.9	9.55	589.4	-4.38	642.9	9.18	696.4	-4.38			0.87	18.32
	-0.335	-1.2	-0.065	-0.07084	-0.065	-0.06058	-0.065	-0.0519	-0.065	-0.04455			287	0.73119	0.68611			0.872	18.3	54.37	-4.16	107.9	15.55	161.4	-4.34	214.9	12.51	268.4	-4.36	321.9	10.97	375.4	-4.37	428.9	10.11	482.4	-4.37	535.9	9.54	589.4	-4.37	642.9	9.17	696.4	-4.37			0.872	18.3
	-0.336	-1.21	-0.064	-0.07019	-0.064	-0.05972	-0.064	-0.05122	-0.064	-0.04385			287.2	0.72726	0.68249			0.874	18.28	54.37	-4.16	107.9	15.53	161.4	-4.33	214.9	12.49	268.4	-4.36	321.9	10.96	375.4	-4.37	428.9	10.1	482.4	-4.37	535.9	9.53	589.4	-4.37	642.9	9.16	696.4	-4.37			0.874	18.28
	-0.337	-1.21	-0.063	-0.06939	-0.063	-0.05902	-0.063	-0.05043	-0.063	-0.04303			287.4	0.72293	0.67788			0.876	18.26	54.38	-4.16	107.9	15.51	161.4	-4.33	214.9	12.48	268.4	-4.35	321.9	10.95	375.4	-4.36	428.9	10.08	482.4	-4.37	535.9	9.52	589.4	-4.37	642.9	9.15	696.4	-4.37			0.876	18.26
	-0.338	-1.21	-0.062	-0.06873	-0.062	-0.05828	-0.062	-0.04973	-0.062	-0.04238			287.6	0.71869	0.67315			0.878	18.25	54.38	-4.15	107.9	15.49	161.4	-4.32	214.9	12.46	268.4	-4.35	321.9	10.93	375.4	-4.36	428.9	10.07	482.4	-4.36	535.9	9.51	589.4	-4.37	642.9	9.14	696.4	-4.36			0.878	18.25
	-0.339	-1.21	-0.061	-0.06798	-0.061	-0.05752	-0.061	-0.04904	-0.061	-0.0417			287.8	0.71366	0.66801			0.88	18.23	54.38	-4.15	107.9	15.48	161.4	-4.32	214.9	12.45	268.4	-4.35	321.9	10.92	375.4	-4.36	428.9	10.06	482.4	-4.36	535.9	9.5	589.4	-4.36	642.9	9.13	696.4	-4.36			0.88	18.23
	-0.34	-1.21	-0.06	-0.06716	-0.06	-0.05676	-0.06	-0.04829	-0.06	-0.041			288	0.70806	0.66236			0.882	18.21	54.38	-4.15	107.9	15.46	161.4	-4.32	214.9	12.43	268.4	-4.34	321.9	10.91	375.4	-4.35	428.9	10.05	482.4	-4.36	535.9	9.49	589.4	-4.36	642.9	9.12	696.4	-4.36			0.882	18.21
	-0.341	-1.21	-0.059	-0.06643	-0.059	-0.05607	-0.059	-0.04776	-0.059	-0.04039			288.2	0.70245	0.65624			0.884	18.19	54.38	-4.14	107.9	15.44	161.4	-4.31	214.9	12.42	268.4	-4.34	321.9	10.9	375.4	-4.35	428.9	10.04	482.4	-4.35	535.9	9.48	589.4	-4.36	642.9	9.11	696.4	-4.36			0.884	18.19
	-0.342	-1.21	-0.058	-0.06576	-0.058	-0.0553	-0.058	-0.04683	-0.058	-0.03954			288.4	0.697	0.65055			0.886	18.17	54.39	-4.14	107.9	15.42	161.4	-4.31	214.9	12.4	268.4	-4.34	321.9	10.88	375.4	-4.34	428.9	10.02	482.4	-4.35	535.9	9.47	589.4	-4.35	642.9	9.1	696.4	-4.35			0.886	18.17
	-0.343	-1.21	-0.057	-0.06489	-0.057	-0.05455	-0.057	-0.04602	-0.057	-0.03879			288.6	0.6917	0.64481			0.888	18.15	54.39	-4.13	107.9	15.4	161.4	-4.31	214.9	12.38	268.4	-4.33	321.9	10.87	375.4	-4.34	428.9	10.01	482.4	-4.35	535.9	9.46	589.4	-4.35	642.9	9.09	696.4	-4.35			0.888	18.15
	-0.344	-1.22	-0.056	-0.06422	-0.056	-0.05388	-0.056	-0.0454	-0.056	-0.03812			288.8	0.68726	0.64007			0.89	18.13	54.39	-4.13	107.9	15.38	161.4	-4.3	214.9	12.37	268.4	-4.33	321.9	10.86	375.4	-4.34	428.9	10	482.4	-4.34	535.9	9.45	589.4	-4.35	642.9	9.08	696.4	-4.34			0.89	18.13
	-0.345	-1.22	-0.055	-0.06358	-0.055	-0.05312	-0.055	-0.04463	-0.055	-0.03733			289	0.68267	0.63514			0.892	18.11	54.39	-4.13	107.9	15.37	161.4	-4.3	214.9	12.36	268.4	-4.33	321.9	10.84	375.4	-4.34	428.9	9.99	482.4	-4.34	535.9	9.44	589.4	-4.34	642.9	9.07	696.4	-4.34			0.892	18.11
	-0.346	-1.22	-0.054	-0.06282	-0.054	-0.05242	-0.054	-0.0439	-0.054	-0.03643			289.2	0.67717	0.63025			0.894	18.09	54.39	-4.13	107.9	15.35	161.4	-4.3	214.9	12.34	268.4	-4.32	321.9	10.83	375.4	-4.33	428.9	9.98	482.4	-4.34	535.9	9.43	589.4	-4.34	642.9	9.06	696.4	-4.34			0.894	18.09
	-0.347	-1.21	-0.053	-0.0622	-0.053	-0.05158	-0.053	-0.04322	-0.053	-0.03579			289.4	0.67245	0.62605			0.896	18.07	54.4	-4.12	107.9	15.33	161.4	-4.29	214.9	12.33	268.4	-4.32	321.9	10.82	375.4	-4.33	428.9	9.97	482.4	-4.33	535.9	9.42	589.4	-4.34	642.9	9.05	696.4	-4.34			0.896	18.07
	-0.348	-1.21	-0.052	-0.06147	-0.052	-0.05091	-0.052	-0.04242	-0.052	-0.0353			289.6	0.66786	0.62256			0.898	18.06	54.4	-4.12	107.9	15.31	161.4	-4.29	214.9	12.31	268.4	-4.32	321.9	10.81	375.4	-4.32	428.9	9.96	482.4	-4.33	535.9	9.41	589.4	-4.33	642.9	9.04	696.4	-4.33			0.898	18.06
	-0.349	-1.21	-0.051	-0.06066	-0.051	-0.05014	-0.051	-0.04176	-0.051	-0.03446			289.8	0.6631	0.6196			0.9	18.04	54.4	-4.11	107.9	15.29	161.4	-4.29	214.9	12.3	268.4	-4.31	321.9	10.79	375.4	-4.32	428.9	9.95	482.4	-4.33	535.9	9.4	589.4	-4.33	642.9	9.03	696.4	-4.33			0.9	18.04
	-0.35	-1.21	-0.05	-0.0598	-0.05	-0.04944	-0.05	-0.0408	-0.05	-0.03377			290	0.6581	0.61712			0.902	18.02	54.4	-4.11	107.9	15.28	161.4	-4.28	214.9	12.28	268.4	-4.31	321.9	10.78	375.4	-4.32	428.9	9.93	482.4	-4.32	535.9	9.39	589.4	-4.33	642.9	9.02	696.4	-4.33			0.902	18.02
	-0.351	-1.21	-0.049	-0.05906	-0.049	-0.0486	-0.049	-0.04022	-0.049	-0.03308			290.2	0.65394	0.6146			0.904	18	54.4	-4.11	107.9	15.26	161.4	-4.28	214.9	12.27	268.4	-4.31	321.9	10.77	375.4	-4.32	428.9	9.92	482.4	-4.32	535.9	9.37	589.4	-4.32	642.9	9.01	696.4	-4.32			0.904	18
	-0.352	-1.21	-0.048	-0.0584	-0.048	-0.04798	-0.048	-0.03945	-0.048	-0.03245			290.4	0.65142	0.6135			0.906	17.98	54.41	-4.1	107.9	15.24	161.4	-4.28	214.9	12.25	268.4	-4.3	321.9	10.75	375.4	-4.31	428.9	9.91	482.4	-4.32	535.9	9.37	589.4	-4.32	642.9	9	696.4	-4.32			0.906	17.98
	-0.353	-1.21	-0.047	-0.05754	-0.047	-0.04715	-0.047	-0.03871	-0.047	-0.03166			290.6	0.64681	0.60897			0.908	17.96	54.41	-4.1	107.9	15.22	161.4	-4.28	214.9	12.24	268.4	-4.3	321.9	10.74	375.4	-4.31	428.9	9.9	482.4	-4.31	535.9	9.36	589.4	-4.32	642.9	8.99	696.4	-4.32			0.908	17.96
	-0.354	-1.21	-0.046	-0.05691	-0.046	-0.04644	-0.046	-0.03815	-0.046	-0.03096			290.8	0.64171	0.60332			0.91	17.94	54.41	-4.1	107.9	15.2	161.4	-4.27	214.9	12.22	268.4	-4.3	321.9	10.73	375.4	-4.3	428.9	9.89	482.4	-4.31	535.9	9.34	589.4	-4.31	642.9	8.98	696.4	-4.31			0.91	17.94
	-0.355	-1.2	-0.045	-0.05606	-0.045	-0.04573	-0.045	-0.03739	-0.045	-0.03026			291	0.63763	0.59743			0.912	17.92	54.41	-4.09	107.9	15.19	161.4	-4.27	214.9	12.21	268.4	-4.29	321.9	10.72	375.4	-4.3	428.9	9.88	482.4	-4.31	535.9	9.33	589.4	-4.31	642.9	8.97	696.4	-4.31			0.912	17.92
	-0.356	-1.2	-0.044	-0.05536	-0.044	-0.04497	-0.044	-0.03663	-0.044	-0.02947			291.2	0.63316	0.5915			0.914	17.9	54.41	-4.09	107.9	15.17	161.4	-4.26	214.9	12.19	268.4	-4.29	321.9	10.71	375.4	-4.3	428.9	9.87	482.4	-4.3	535.9	9.32	589.4	-4.31	642.9	8.96	696.4	-4.31			0.914	17.9
	-0.357	-1.2	-0.043	-0.05465	-0.043	-0.04427	-0.043	-0.03579	-0.043	-0.02873			291.4	0.62652	0.5841			0.916	17.89	54.42	-4.09	107.9	15.15	161.4	-4.26	214.9	12.18	268.4	-4.28	321.9	10.69	375.4	-4.3	428.9	9.86	482.4	-4.3	535.9	9.31	589.4	-4.3	642.9	8.95	696.4	-4.3			0.916	17.89
	-0.358	-1.2	-0.042	-0.05374	-0.042	-0.04339	-0.042	-0.03497	-0.042	-0.02807			291.6	0.62173	0.5797			0.918	17.87	54.42	-4.08	107.9	15.13	161.4	-4.26	214.9	12.16	268.4	-4.28	321.9	10.68	375.4	-4.29	428.9	9.84	482.4	-4.3	535.9	9.3	589.4	-4.3	642.9	8.94	696.4	-4.3			0.918	17.87
	-0.359	-1.2	-0.041	-0.05305	-0.041	-0.04272	-0.041	-0.03446	-0.041	-0.02724			291.8	0.61713	0.57559			0.92	17.85	54.42	-4.08	107.9	15.12	161.4	-4.25	214.9	12.15	268.4	-4.28	321.9	10.67	375.4	-4.29	428.9	9.83	482.4	-4.3	535.9	9.29	589.4	-4.3	642.9	8.93	696.4	-4.3			0.92	17.85
	-0.36	-1.19	-0.04	-0.0524	-0.04	-0.04197	-0.04	-0.03366	-0.04	-0.02654			292	0.61212	0.57133			0.922	17.83	54.42	-4.08	107.9	15.1	161.4	-4.25	214.9	12.14	268.4	-4.28	321.9	10.66	375.4	-4.29	428.9	9.82	482.4	-4.29	535.9	9.28	589.4	-4.29	642.9	8.92	696.4	-4.29			0.922	17.83
	-0.361	-1.19	-0.039	-0.05149	-0.039	-0.04117	-0.039	-0.03286	-0.039	-0.02571			292.2	0.60742	0.56689			0.924	17.81	54.42	-4.07	107.9	15.08	161.4	-4.25	214.9	12.12	268.4	-4.27	321.9	10.64	375.4	-4.28	428.9	9.81	482.4	-4.29	535.9	9.27	589.4	-4.29	642.9	8.91	696.4	-4.29			0.924	17.81
	-0.362	-1.19	-0.038	-0.05067	-0.038	-0.04037	-0.038	-0.03209	-0.038	-0.02494			292.4	0.60272	0.56241			0.926	17.79	54.43	-4.07	107.9	15.06	161.4	-4.24	214.9	12.11	268.4	-4.27	321.9	10.63	375.4	-4.28	428.9	9.8	482.4	-4.28	535.9	9.26	589.4	-4.29	642.9	8.9	696.4	-4.29			0.926	17.79
	-0.363	-1.19	-0.037	-0.05018	-0.037	-0.03956	-0.037	-0.0313	-0.037	-0.02428			292.6	0.59803	0.55734			0.928	17.78	54.43	-4.07	107.9	15.05	161.4	-4.24	214.9	12.09	268.4	-4.27	321.9	10.62	375.4	-4.28	428.9	9.79	482.4	-4.28	535.9	9.25	589.4	-4.28	642.9	8.89	696.4	-4.28			0.928	17.78
	-0.364	-1.18	-0.036	-0.04941	-0.036	-0.03884	-0.036	-0.03057	-0.036	-0.02348			292.8	0.59339	0.5525			0.93	17.76	54.43	-4.06	107.9	15.03	161.4	-4.24	214.9	12.08	268.4	-4.26	321.9	10.61	375.4	-4.27	428.9	9.78	482.4	-4.28	535.9	9.24	589.4	-4.28	642.9	8.88	696.4	-4.28			0.93	17.76
	-0.365	-1.18	-0.035	-0.04867	-0.035	-0.03824	-0.035	-0.02982	-0.035	-0.02281			293	0.58875	0.54794			0.932	17.74	54.43	-4.06	107.9	15.01	161.4	-4.23	214.9	12.06	268.4	-4.26	321.9	10.6	375.4	-4.27	428.9	9.77	482.4	-4.28	535.9	9.23	589.4	-4.28	642.9	8.87	696.4	-4.28			0.932	17.74
	-0.366	-1.18	-0.034	-0.04791	-0.034	-0.03741	-0.034	-0.02922	-0.034	-0.02204			293.2	0.58453	0.54398			0.934	17.72	54.43	-4.06	107.9	14.99	161.4	-4.23	214.9	12.05	268.4	-4.26	321.9	10.58	375.4	-4.27	428.9	9.76	482.4	-4.27	535.9	9.22	589.4	-4.28	642.9	8.86	696.4	-4.28			0.934	17.72
	-0.367	-1.18	-0.033	-0.04707	-0.033	-0.03659	-0.033	-0.02837	-0.033	-0.02124			293.4	0.5799	0.539			0.936	17.7	54.44	-4.05	107.9	14.98	161.4	-4.23	214.9	12.03	268.4	-4.25	321.9	10.57	375.4	-4.26	428.9	9.75	482.4	-4.27	535.9	9.21	589.4	-4.27	642.9	8.86	696.4	-4.27			0.936	17.7
	-0.368	-1.17	-0.032	-0.04646	-0.032	-0.03594	-0.032	-0.02766	-0.032	-0.02049			293.6	0.57545	0.53478			0.938	17.68	54.44	-4.05	107.9	14.96	161.4	-4.22	214.9	12.02	268.4	-4.25	321.9	10.56	375.4	-4.26	428.9	9.74	482.4	-4.27	535.9	9.2	589.4	-4.27	642.9	8.85	696.4	-4.27			0.938	17.68
	-0.369	-1.17	-0.031	-0.04565	-0.031	-0.03519	-0.031	-0.02688	-0.031	-0.01976			293.8	0.57065	0.53029			0.94	17.67	54.44	-4.05	107.9	14.94	161.4	-4.22	214.9	12.01	268.4	-4.25	321.9	10.55	375.4	-4.26	428.9	9.72	482.4	-4.26	535.9	9.19	589.4	-4.27	642.9	8.84	696.4	-4.27			0.94	17.67
	-0.37	-1.17	-0.03	-0.04485	-0.03	-0.03445	-0.03	-0.02615	-0.03	-0.01913			294	0.56578	0.52596			0.942	17.65	54.44	-4.04	107.9	14.92	161.4	-4.22	214.9	11.99	268.4	-4.24	321.9	10.53	375.4	-4.26	428.9	9.72	482.4	-4.26	535.9	9.18	589.4	-4.26	642.9	8.83	696.4	-4.26			0.942	17.65
	-0.371	-1.16	-0.029	-0.04422	-0.029	-0.03381	-0.029	-0.02537	-0.029	-0.01836			294.2	0.56067	0.52162			0.944	17.63	54.44	-4.04	107.9	14.91	161.4	-4.21	214.9	11.98	268.4	-4.24	321.9	10.52	375.4	-4.25	428.9	9.7	482.4	-4.26	535.9	9.17	589.4	-4.26	642.9	8.82	696.4	-4.26			0.944	17.63
	-0.372	-1.16	-0.028	-0.04347	-0.028	-0.03298	-0.028	-0.02444	-0.028	-0.01741			294.4	0.55641	0.51854			0.946	17.61	54.45	-4.04	107.9	14.89	161.4	-4.21	214.9	11.96	268.4	-4.24	321.9	10.51	375.4	-4.25	428.9	9.7	482.4	-4.25	535.9	9.16	589.4	-4.26	642.9	8.81	696.4	-4.26			0.946	17.61
	-0.373	-1.16	-0.027	-0.04283	-0.027	-0.03236	-0.027	-0.02389	-0.027	-0.01684			294.6	0.55262	0.516			0.948	17.59	54.45	-4.03	107.9	14.87	161.4	-4.21	214.9	11.95	268.4	-4.23	321.9	10.5	375.4	-4.25	428.9	9.68	482.4	-4.25	535.9	9.15	589.4	-4.25	642.9	8.8	696.4	-4.26			0.948	17.59
	-0.374	-1.16	-0.026	-0.04199	-0.026	-0.0315	-0.026	-0.02308	-0.026	-0.01599			294.8	0.54851	0.51288			0.95	17.57	54.45	-4.03	107.9	14.86	161.4	-4.2	214.9	11.94	268.4	-4.23	321.9	10.49	375.4	-4.24	428.9	9.67	482.4	-4.25	535.9	9.14	589.4	-4.25	642.9	8.79	696.4	-4.25			0.95	17.57
	-0.375	-1.15	-0.025	-0.04121	-0.025	-0.03061	-0.025	-0.02223	-0.025	-0.01521			295	0.5451	0.51031			0.952	17.56	54.45	-4.03	108	14.84	161.5	-4.2	215	11.92	268.5	-4.23	322	10.48	375.5	-4.24	429	9.66	482.5	-4.24	536	9.13	589.5	-4.25	643	8.78	696.5	-4.25			0.952	17.56
	-0.376	-1.15	-0.024	-0.04041	-0.024	-0.03006	-0.024	-0.02163	-0.024	-0.01455			295.2	0.54136	0.50755			0.954	17.54	54.45	-4.02	108	14.82	161.5	-4.2	215	11.91	268.5	-4.22	322	10.46	375.5	-4.24	429	9.65	482.5	-4.24	536	9.12	589.5	-4.24	643	8.77	696.5	-4.24			0.954	17.54
	-0.377	-1.15	-0.023	-0.03972	-0.023	-0.02933	-0.023	-0.02082	-0.023	-0.01373			295.4	0.53684	0.50398			0.956	17.52	54.46	-4.02	108	14.8	161.5	-4.19	215	11.89	268.5	-4.22	322	10.45	375.5	-4.23	429	9.64	482.5	-4.24	536	9.11	589.5	-4.24	643	8.76	696.5	-4.24			0.956	17.52
	-0.378	-1.14	-0.022	-0.03906	-0.022	-0.02847	-0.022	-0.02011	-0.022	-0.01304			295.6	0.53172	0.49935			0.958	17.5	54.46	-4.02	108	14.79	161.5	-4.19	215	11.88	268.5	-4.22	322	10.44	375.5	-4.23	429	9.63	482.5	-4.24	536	9.11	589.5	-4.24	643	8.76	696.5	-4.24			0.958	17.5
	-0.379	-1.14	-0.021	-0.03831	-0.021	-0.02778	-0.021	-0.01945	-0.021	-0.01234			295.8	0.52755	0.49497			0.96	17.49	54.46	-4.01	108	14.77	161.5	-4.19	215	11.87	268.5	-4.22	322	10.43	375.5	-4.23	429	9.62	482.5	-4.23	536	9.1	589.5	-4.24	643	8.74	696.5	-4.24			0.96	17.49
	-0.38	-1.14	-0.02	-0.03769	-0.02	-0.02708	-0.02	-0.01865	-0.02	-0.01159			296	0.52302	0.49012			0.962	17.47	54.46	-4.01	108	14.75	161.5	-4.19	215	11.85	268.5	-4.21	322	10.42	375.5	-4.22	429	9.61	482.5	-4.23	536	9.09	589.5	-4.23	643	8.74	696.5	-4.23			0.962	17.47
	-0.381	-1.14	-0.019	-0.03706	-0.019	-0.02631	-0.019	-0.01792	-0.019	-0.01094			296.2	0.51825	0.48483			0.964	17.45	54.46	-4.01	108	14.74	161.5	-4.18	215	11.84	268.5	-4.21	322	10.4	375.5	-4.22	429	9.6	482.5	-4.23	536	9.08	589.5	-4.23	643	8.73	696.5	-4.23			0.964	17.45
	-0.382	-1.13	-0.018	-0.03625	-0.018	-0.02566	-0.018	-0.0172	-0.018	-0.01028			296.4	0.51385	0.48015			0.966	17.43	54.47	-4	108	14.72	161.5	-4.18	215	11.82	268.5	-4.21	322	10.39	375.5	-4.22	429	9.59	482.5	-4.22	536	9.07	589.5	-4.23	643	8.72	696.5	-4.23			0.966	17.43
	-0.383	-1.13	-0.017	-0.03564	-0.017	-0.02494	-0.017	-0.01647	-0.017	-0.00947			296.6	0.50906	0.47511			0.968	17.41	54.47	-4	108	14.7	161.5	-4.18	215	11.81	268.5	-4.2	322	10.38	375.5	-4.22	429	9.58	482.5	-4.22	536	9.06	589.5	-4.22	643	8.71	696.5	-4.22			0.968	17.41
[truncated: 26,266 more rows]
[truncated: 42 more columns]

## Sheet: Figure 6
Figure 6c		Absorbance (a.u.)					Figure 6d		v (10-8 M s-1)			Figure 6f		Intensity (a.u.)			Figure 6g
[truncated: 8,193 more rows]

## Sheet: Figure 7
Figure 7e		Cell Viability (%)								Figure 7f		Cell Viability (%)
[truncated: 8 more rows]

## Sheet: Figure 8
Figure 8a		Concentration (mg/mL)			Figure 8b		Si % ID/g				Figure 8d		Tumor Size (%)									Figure 8e		Body Weight (g)
[truncated: 41 more rows]

[truncated: 17 more sheets: Supplementary Figure 2, Supplementary Figure 3, Supplementary Figure 4, Supplementary Figure 5, Supplementary Figure 7, Supplementary Figure 11, Supplementary Figure 18, Supplementary Figure 20, Supplementary Figure 21b, Supplementary Figure 22, Supplementary Figure 23, Supplementary Figure 24, Supplementary Figure 28a, Supplementary Figure 29, Supplementary Figure 33, Supplementary Figure 34, Supplementary Figure 35]
